# Supplementary material for: Scalable synthesis of phosphorescent SiO2 nanospheres and their use for angle-dependent and thermoresponsive photonic gels with multimode luminescence
Source: Nat Commun. 2025 Jul 18;16:6640. doi: 10.1038/s41467-025-61967-9 (PMC12274461; doi:10.1038/s41467-025-61967-9)
Supplement: Supplementary file 9 — Source Data [file 41467_2025_61967_MOESM9_ESM.xlsx]

## Sheet: Fig. 2
	C					D																																							D
	FL and RTP						250	260	270	280	290	300	310	320	330	340	350	360	370	380	390	400	410	420	430	440	450	460	470	480	490	500	510	520	530	540	550	560	570	580	590	600				400	405	410	415
	X	Y	X	Y		X	Y																																						X	Y
	385	72050	385	34494		400	684	4580	10183	13242	17515	20177	23735	25254	28369	26334	24306	24198	19486	16259	13898	12932	5772	4838	2899	4566	3104	2114	2220	1025	1373	389	1316	880	554	446	222	274	171	139	106	27			0	196	323	433	474
	386	74485	386	34225		401	709	4662	10241	13597	18269	21027	24450	27304	27504	27202	24520	22365	21190	15673	12559	10137	3328	6070	1758	5565	2554	1820	1663	1025	1297	415	846	956	569	387	282	223	187	131	90	36			0.03	157	221	264	317
	387	75962	387	34024		402	707	4729	10350	13836	18625	21441	24927	27872	30330	26348	24972	23075	20567	17519	11923	11100	4600	6269	2395	5583	2689	2763	1514	1258	1269	441	1268	859	618	444	350	241	225	115	96	45			0.06	154	217	259	310
	388	77665	388	34218		403	722	4764	10424	14269	18600	22119	26403	27914	29533	28069	28542	24173	22055	19357	15340	10278	5559	5545	2447	3830	2051	2605	1365	1316	1198	435	988	817	649	444	292	263	155	133	103	43			0.09	151	212	253	303
	389	79503	389	35356		404	730	4809	10870	14111	19042	22423	26682	29166	30584	30205	30086	27290	20623	18579	15133	11020	3702	4791	1608	3620	1990	2120	1621	1354	1198	435	1155	852	582	492	245	290	176	136	103	33			0.12	148	207	248	295
	390	80690	390	35378		405	734	4906	11013	14284	19130	23126	26716	29101	32352	31899	29419	29170	25502	17849	13738	10354	3471	5284	3558	5385	2201	2706	1962	1392	976	435	1321	1051	596	444	270	263	187	134	95	38			0.15	145	203	242	288
	391	81925	391	35353		406	733	4872	11109	14940	20113	23648	27739	30735	34057	32877	29992	30491	24922	21319	14230	13721	4940	4868	4118	5598	3616	2891	2012	1431	976	734	1268	1016	635	324	320	229	204	138	95	43			0.18	142	198	236	281
	392	83732	392	35180		407	745	4955	11190	14862	20009	23717	28249	31022	33948	32158	33553	28554	23714	20502	17023	11715	4128	4733	1813	5872	1190	2475	1183	1469	1075	676	989	981	611	439	260	295	150	138	96	48			0.21	139	193	231	274
	393	85559	393	34903		408	738	4919	11476	15315	20354	24497	29764	31441	34507	34611	34288	30718	27426	22065	16314	11762	6680	6861	2982	4529	1582	2545	2298	1507	1127	617	1268	1058	632	444	289	263	220	128	102	46			0.24	135	188	225	267
	394	86510	394	35879		409	748	5056	11368	15146	20938	24578	29690	32445	35878	36366	35809	34203	26323	24801	16948	11285	6769	5173	2056	3962	1355	2032	2138	1545	1179	559	1036	1020	607	508	258	222	167	115	96	43			0.27	132	184	220	260
	395	89251	395	35363		410	760	5164	11808	15716	21372	25296	30029	34087	35992	36278	36600	31929	30272	21505	16944	11896	7041	5180	3111	4533	1629	1743	1803	1175	1232	435	1139	972	639	444	279	254	185	125	84	34			0.3	129	179	214	253
	396	91278	396	34573		411	768	5165	11939	15589	21643	25380	31297	35722	38359	37629	36060	37064	31895	24374	16799	12969	6141	6444	3206	5378	2831	2535	2319	1213	1284	391	1243	810	618	388	311	302	241	135	88	34			0.33	126	174	209	246
	397	91455	397	35378		412	760	5224	11986	15836	21727	26035	31300	35024	39828	38709	40359	37446	33110	24482	17031	13101	5964	6188	3826	4332	2643	3186	1346	1293	976	373	1268	871	673	428	257	223	185	137	85	43			0.36	123	169	203	239
	398	93232	398	35353		413	765	5284	11849	16258	22310	26765	31959	36919	39501	39312	39371	39662	31159	25397	20875	12979	5643	5821	4371	5347	1799	2009	1383	1025	1378	354	1096	830	595	515	323	253	173	111	103	42			0.39	120	165	198	232
	399	95213	399	35180		414	776	5287	12226	16067	21980	27148	33742	36879	41148	40251	42610	39175	32285	25800	20046	12926	5225	5965	4042	4803	2918	3062	1842	1025	1185	362	939	949	574	483	252	310	187	120	99	43			0.42	117	160	192	225
	400	98449	400	34903		415	779	5330	12243	16511	22294	26895	34254	38629	41953	41393	41668	39386	34950	27631	20658	15670	5033	6777	3189	5356	1609	3305	1978	1547	1040	410	1268	1108	639	372	282	236	204	130	96	41			0.45	113	155	186	218
	401	99738	401	35879		416	797	5267	12239	16878	22636	27681	34872	39394	42564	43908	45083	43722	36668	27769	21590	13527	7577	5025	2925	5527	2388	2842	1908	1395	1078	435	1022	1071	612	400	331	242	157	139	92	43			0.48	110	151	181	211
	402	101455	402	35363		417	802	5347	12423	16634	23380	27677	34326	40433	42782	44242	45595	44151	37901	28494	22052	14671	7015	5960	4637	5870	3036	2550	1516	1295	1168	435	1115	858	624	411	264	287	176	138	109	34			0.51	107	146	175	204
	403	104115	403	35117		418	800	5460	12552	17070	23091	27975	36011	41035	44721	47493	45222	43307	41037	32468	22342	17289	6234	6314	4057	6124	2560	2301	2123	1107	1252	435	1208	878	640	395	343	236	229	131	92	43			0.54	104	141	170	197
	404	106492	404	35363		419	789	5449	12654	17149	23235	28081	36364	41292	45268	46758	49653	45727	41409	32371	21399	15743	8834	6054	3243	5207	2084	1981	1528	1424	976	687	700	898	602	497	282	326	187	114	96	43			0.57	88	153	189	201
	405	109027	405	36209		420	803	5442	12815	17448	23549	29319	36162	42968	46672	49244	49168	46813	42475	35368	22480	17433	6485	8048	3785	5085	2591	1427	1899	1544	976	617	1268	1068	618	470	245	243	244	120	88	47			0.6	77	101	130	160
	406	111833	406	34922		421	816	5558	12775	17698	23901	28920	38025	43451	48313	49421	49977	49823	45267	36653	25006	16440	8550	7172	4563	4605	3053	1640	1565	1808	1439	547	1029	938	640	394	286	303	168	125	96	45			0.63	69	71	87	116
	407	112999	407	36087		422	807	5598	12785	17839	24051	29339	38616	42849	49381	50457	54474	50666	44114	36100	24231	19393	9488	6568	5534	4951	1998	2477	1788	1909	1328	435	1118	886	625	444	349	236	187	131	90	43			0.66	75	89	111	98
	408	115017	408	36650		423	808	5595	13013	17681	24145	29824	37731	43761	49643	52351	53463	52951	48718	39525	26234	19753	7030	8154	4199	5114	2291	2407	2249	1522	1216	309	1348	869	643	394	242	197	261	110	95	32			0.69	65	69	84	80
	409	116509	409	36848		424	811	5636	13077	18025	24565	30660	38356	44523	51389	52762	54075	54883	47335	41308	26207	19612	9549	6022	5524	6408	2682	1749	1870	1892	976	333	996	998	606	476	262	261	187	110	105	33			0.72	66	75	100	95
	410	118725	410	36468		425	818	5578	13295	18428	24932	30621	38869	46440	52584	54035	58281	54879	51616	41282	29240	20731	8421	7466	4600	6177	2468	2883	2017	1425	1139	358	988	1010	620	366	289	199	161	117	96	43			0.75	57	75	74	93
	411	119638	411	36984		426	827	5657	13280	18181	24841	31149	39372	47365	53908	56224	58032	58918	52455	40500	29119	19359	8441	7034	3857	5830	3009	2283	2744	1404	1257	382	1179	944	583	393	367	233	187	121	104	43			0.78	53	57	71	73
	412	119747	412	37475		427	818	5591	13317	18368	25657	31815	40835	47421	54081	57457	62010	61786	53144	43430	32563	21412	10814	6821	4923	6174	1961	2507	2115	1694	1878	435	1268	917	578	444	289	318	206	133	103	45			0.81	44	57	52	68
	413	120496	413	37912		428	825	5721	13354	18457	25229	31878	41801	47492	54599	60556	60321	63352	56539	44360	32684	21191	9481	9359	3933	7096	2417	2227	1387	1348	1310	776	1068	1078	606	444	245	203	156	131	101	45			0.84	49	53	67	75
	414	121446	414	37815		429	817	5727	13579	18411	25784	31754	42322	49697	57001	60642	64410	61918	58543	48760	35343	22486	10876	9289	4543	5757	2997	2449	1601	1891	1457	686	1268	1089	580	370	318	186	180	142	93	43			0.87	46	44	61	55
	415	122437	415	38851		430	820	5639	13477	18794	25789	31771	42705	49108	57240	63064	66144	66303	59404	49169	36209	22448	10739	8128	4925	5233	3726	3112	1734	1256	1542	596	1150	1047	618	467	271	250	131	132	86	36			0.9	45	49	62	54
	416	124030	416	39228		431	822	5703	13858	19051	26458	32751	42148	50865	57028	61944	66310	66414	60332	48716	36858	23961	10451	10160	6449	5335	2882	2878	1774	1855	954	435	1189	1046	644	444	312	322	187	122	93	33			0.93	43	60	52	58
	417	124443	417	38429		432	820	5730	13567	18863	25955	33006	42436	50715	58847	63977	67336	69532	60682	52230	35817	26000	10511	10063	6406	5427	3501	2193	2305	1948	1345	303	1245	999	658	444	281	199	221	115	96	31			0.96	40	42	59	42
	418	125103	418	39937		433	824	5743	13899	19353	26569	32932	43337	51912	59670	64699	69368	71604	64667	54080	36827	24720	11323	9761	5901	6564	2783	2172	1546	1295	1514	392	1268	964	612	384	240	268	164	121	101	43			0.99	36	36	71	51
	419	124490	419	40267		434	842	5819	13801	19279	26433	33811	43593	52135	61184	66708	69828	70885	65222	56345	41862	25238	13127	8898	4970	7407	2369	2316	1676	1720	1691	692	1268	938	664	363	289	299	193	119	103	43			1.02	34	41	45	47
	420	125997	420	41067		435	843	5689	13870	19243	26465	33552	44036	53888	62947	69486	74422	72868	67416	56183	39970	26071	13617	8952	6836	7138	3144	1879	2031	1466	1513	522	1118	912	603	444	324	240	232	125	89	48			1.05	30	36	50	45
	421	127097	421	42420		436	832	5671	14076	19682	26630	34237	44476	53077	63387	70702	73766	73763	70709	56787	41972	28663	13391	11564	6523	6740	3505	2450	2202	2222	1616	374	1053	937	629	379	296	263	185	135	110	49			1.08	30	29	38	33
	422	128151	422	43003		437	844	5755	14012	19284	27160	33920	45596	54942	63757	70707	76395	78102	71149	60734	44306	27900	14350	10978	6640	6058	3144	2133	2206	1032	1536	435	1268	904	616	444	243	277	196	131	96	50			1.11	28	35	26	38
	423	128859	423	43648		438	835	5742	13882	19558	27195	33790	46154	54412	64303	71159	78050	77719	74450	59600	45867	28928	14381	10603	7790	7629	3151	3457	1630	1492	1269	680	1011	1081	586	497	289	220	187	120	96	42			1.14	32	38	27	44
	424	130277	424	45061		439	821	5832	14078	19791	27148	34352	46156	55410	65586	74563	79054	79761	74405	63434	46624	30289	16460	12524	5899	6196	3796	2270	1665	1710	1501	490	1113	872	558	390	323	249	193	116	86	36			1.17	25	28	29	33
	425	131771	425	46726		440	833	5738	14275	20047	27642	34494	45761	56615	66949	75471	81377	81298	77439	64214	48581	33423	15035	11606	6432	7972	3236	3408	2454	1310	1102	513	1214	872	581	444	271	266	155	112	102	38			1.2	25	27	36	38
	426	132264	426	47202		441	832	5779	14047	20106	27489	34834	47436	56399	67499	76913	81119	86005	77919	68104	48362	34138	17555	12207	7936	8172	3086	3389	1954	1364	1480	187	1316	914	615	445	289	191	165	110	96	43			1.23	16	28	36	47
	427	133573	427	48086		442	834	5723	14145	19769	27917	34746	47391	56335	66884	78078	85378	84643	82950	66651	52333	36429	17609	11744	8861	7059	4501	3110	1678	1800	1225	594	1268	878	628	466	234	240	187	107	90	43			1.26	22	26	37	39
	428	135407	428	49852		443	818	5669	14065	20031	27874	35250	47372	57672	69576	76311	86242	90097	80525	71634	54700	34940	20494	13277	7294	7413	3041	2365	2233	1596	1234	779	1166	1073	629	414	289	289	213	104	89	54			1.29	20	16	30	45
	429	135968	429	50529		444	836	5742	14064	19767	27684	35732	47900	57906	69030	80470	85681	89419	84397	73433	55924	37253	21332	12058	8579	8098	4537	2951	1744	1860	1304	681	1268	1052	606	435	441	262	200	138	87	55			1.32	25	18	29	20
	430	137917	430	52172		445	831	5730	14307	19811	27609	35206	47541	58546	71220	81377	88380	92963	87909	75555	56714	37062	20159	13624	7962	8212	3743	2981	2355	1443	1244	303	1160	1095	701	405	256	236	158	134	86	42			1.35	15	16	34	30
	431	139690	431	52858		446	828	5727	14087	19826	27777	35582	47756	59932	71113	82357	90560	94303	87687	74397	56452	39383	20851	13240	9436	8991	3722	3269	2183	1552	1505	641	1279	1002	673	376	333	259	177	120	86	36			1.38	22	32	25	25
	432	140089	432	53941		447	826	5704	13993	19864	27829	36330	48033	59183	70693	82590	90575	95090	91930	75614	58679	40104	22404	15231	10363	7934	4773	2970	2088	1993	1281	806	1268	966	618	444	262	308	187	121	93	31			1.41	14	14	29	31
	433	140323	433	55874		448	823	5624	14094	20083	28624	36186	48928	59959	71222	82854	93275	97982	90643	79033	60623	43601	22964	15460	10982	9610	4708	2791	1894	1624	1100	385	1059	911	578	444	314	262	223	124	78	26			1.44	17	22	28	24
	434	142223	434	56472		449	820	5668	14212	20075	28627	35845	49689	61381	72525	83390	95231	97399	95090	81269	62727	43118	23942	16508	10173	8437	3899	2714	2227	1285	1122	459	870	935	656	397	339	215	196	119	87	43			1.47	18	20	23	32
	435	142479	435	58301		450	817	5666	14261	20141	28295	36888	49462	60100	73865	84847	94789	99496	94935	84007	66249	45681	24855	17274	10296	9545	3777	3025	1815	2012	1116	690	1193	1049	666	400	334	169	150	116	95	45			1.5	19	17	29	21
	436	142841	436	59699		451	801	5641	14055	20184	28150	36440	49138	61113	74068	86205	97660	102717	99789	85399	66111	46160	25017	18776	11915	8561	4807	2752	2819	1818	1546	845	1165	825	530	455	329	229	170	108	103	43			1.53	15	18	20	33
	437	143184	437	59396		452	807	5632	14220	20347	28389	36415	49854	62182	73539	86154	97486	102039	99685	85696	68493	47663	28254	17392	11919	10082	5509	2780	2073	1421	986	515	1388	1214	625	417	374	290	191	131	90	34			1.56	15	19	23	35
	438	144286	438	61329		453	809	5649	14192	20294	28422	36663	51012	62729	74718	87996	99881	105379	100212	86256	71043	47871	27487	18782	12410	9892	3996	2853	3104	1666	1019	827	1206	1049	583	438	317	227	220	147	96	38			1.59	11	14	23	17
	439	143784	439	62466		454	813	5530	14012	20470	28680	36592	50301	61945	76656	87768	99197	106175	103286	88546	69405	50403	28149	18382	11187	9682	5044	3408	2487	1582	1615	761	1370	1049	618	462	200	272	199	131	99	48			1.62	20	15	17	22
	440	143654	440	64609		455	795	5648	13865	19935	28702	36697	50960	62496	75598	90882	101634	106911	106876	93010	73818	52152	29737	21547	12471	10225	4774	3942	2049	1931	1328	727	1205	848	680	486	273	335	157	115	102	43			1.65	18	11	20	20
	441	144331	441	64423		456	794	5544	14015	20361	28525	37135	50890	63410	78049	91069	103581	107886	108075	93254	75558	53804	31330	22648	13304	10376	5172	3485	2693	1807	1504	627	1405	765	705	444	398	191	160	112	96	37			1.68	11	20	21	12
	442	144433	442	67087		457	784	5603	14147	19930	28163	37086	50520	63119	77984	92298	102855	112018	106972	95741	75006	56177	32385	22456	13761	10865	5349	4202	2433	2147	1043	605	1302	1049	605	458	256	266	204	128	96	35			1.71	12	18	11	13
	443	144463	443	68837		458	780	5528	14025	20305	28287	37203	52114	63980	77946	92920	104880	112284	108422	97992	78656	57146	34657	23942	14362	12398	5443	4540	2492	2071	1633	553	1485	956	646	426	336	297	187	138	96	43			1.74	12	15	16	22
	444	144778	444	69048		459	784	5430	13749	20326	28512	36859	50955	63716	77414	91287	103907	115483	110633	100968	77919	59205	36088	23787	14171	11877	6415	3642	3075	1679	1698	553	1527	823	676	434	283	251	195	138	88	49			1.77	14	19	14	18
	445	143930	445	70143		460	771	5528	13689	20162	28654	36691	51632	65000	78413	94052	106741	114888	114731	101956	82940	60062	35563	25321	15144	11995	6916	4528	2615	1906	1236	707	1519	985	670	420	331	207	142	113	87	47			1.8	13	10	25	19
	446	144123	446	71176		461	783	5469	13730	19954	28342	37442	51844	64806	80177	94914	106608	116498	115027	102551	83472	62273	37270	24700	17045	13312	5584	3700	3211	1676	1298	367	1525	898	600	464	241	237	159	105	96	43			1.83	12	16	18	18
	447	145230	447	71641		462	784	5413	13623	19719	28464	36873	51925	65987	80832	95893	108415	119970	118295	102764	85452	63159	37978	25662	16669	14132	5792	4199	3359	2393	1324	425	1490	833	511	444	300	263	187	121	114	38			1.86	11	8	21	10
	448	145629	448	72520		463	778	5389	13561	19902	28159	37121	51248	64406	80481	94331	110123	120206	118133	106455	87825	64566	41771	28805	18360	13424	6647	4407	2659	1826	1216	267	1517	843	590	444	336	318	187	129	106	43			1.89	10	12	10	9
	449	145534	449	72243		464	760	5400	13677	19552	28057	36795	51918	66509	81666	95374	110018	119428	117608	108521	89346	63689	40862	29497	18290	13543	6927	4156	3537	1742	1587	490	1418	928	683	444	255	273	166	131	96	45			1.92	11	13	16	10
	450	146016	450	73807		465	769	5421	13447	19555	27669	37274	51375	65404	81580	97962	113231	122775	119727	111194	89442	65606	44705	30858	19662	14868	8024	4112	2701	1879	1186	687	1365	982	635	395	262	238	163	151	96	37			1.95	11	12	8	10
	451	147527	451	74519		466	767	5304	13747	19715	27974	36614	52182	66103	81215	97478	113278	123523	121716	108802	91607	68627	44291	31336	20500	16080	8152	5271	2968	2011	1558	474	1461	1093	701	473	231	263	159	139	86	40			1.98	12	10	7	15
	452	147000	452	75680		467	747	5270	13591	19413	28033	36927	52241	65722	80717	97725	112128	123029	124413	113300	92330	69593	46772	32194	22147	15675	7267	4910	3542	1777	1266	261	1412	1060	618	469	280	265	169	125	90	48			2.01	7	11	18	15
	453	148119	453	76873		468	750	5298	13548	19444	27401	37314	51619	66442	82415	98868	115732	125462	125901	113065	94280	72163	45683	32308	22796	15533	7488	4315	3700	2178	1264	839	1366	1131	685	444	394	226	187	126	96	43			2.04	13	12	15	13
	454	147636	454	78630		469	752	5302	13238	19297	27800	36630	51451	65420	83032	100916	113602	128051	127660	116203	95174	73035	49826	33007	22674	17534	8378	5557	3566	2419	1875	705	1325	948	541	474	281	252	203	132	96	37			2.07	12	7	11	16
	455	149278	455	80191		470	753	5203	13496	19429	27490	36330	51504	65924	81780	99955	114663	127104	129914	115847	99581	76100	50832	35681	24111	18784	9467	4630	3154	2633	1332	329	1119	1167	565	377	295	256	195	140	104	38			2.1	11	13	11	16
	456	148869	456	82398		471	751	5112	13512	19433	27790	36365	52002	66446	82821	101518	117293	129342	130703	116174	100762	77501	52262	36951	24306	18531	9782	5681	3202	1847	2000	415	1370	992	691	401	296	253	147	131	101	43			2.13	9	9	12	10
	457	149815	457	83726		472	726	5136	13369	19437	27332	36765	51296	66891	83375	102415	118307	131329	132174	118017	100100	76328	53650	38675	26138	19697	10335	5180	4153	2437	1704	434	1117	1088	678	412	301	250	171	121	98	48			2.16	8	12	10	14
	458	151334	458	84689		473	724	5203	13140	19214	27008	36005	52620	66379	83895	101941	119386	130319	131498	119815	103570	78174	54806	37241	27170	20309	10082	6630	3645	1888	1411	378	1497	964	777	444	268	246	187	116	96	43			2.19	9	9	12	12
	459	150924	459	88416		474	719	5127	13112	19217	27079	35822	51659	66334	82832	100714	120099	131155	131746	123923	104761	80468	56379	40360	28365	20596	11055	5889	3276	2486	1717	542	1315	991	651	449	331	270	229	116	84	33			2.22	9	8	8	9
	460	152759	460	91476		475	735	5073	13016	18950	27333	36407	52138	65728	83747	103427	118469	133418	132006	123717	103101	80537	55537	42022	29326	20603	10513	6930	3717	2783	1628	750	1509	1184	629	470	315	292	187	123	81	37			2.25	9	9	5	10
	461	152291	461	94337		476	716	5117	13073	18766	26802	36424	51584	66834	84593	103813	121632	134688	134043	126341	105083	82418	57612	41992	29230	21093	10933	6806	4234	2418	1862	745	1263	1129	700	444	251	237	125	130	96	41			2.28	9	9	5	7
	462	152819	462	98080		477	712	4944	12722	18901	27250	36338	51161	67142	83061	101952	122083	134945	136680	126845	108683	83620	58722	42367	31007	23317	12011	6627	4266	2688	1774	733	1442	812	681	503	258	252	157	121	96	43			2.31	8	9	10	13
	463	152130	463	98675		478	705	4930	12908	18753	26510	35298	51720	66602	85120	103724	119850	133263	135558	127106	110719	87339	60409	44048	31742	23695	12896	6683	3809	2952	2184	913	1328	1039	623	391	287	263	157	117	106	51			2.34	8	9	16	10
	464	151736	464	103082		479	714	4945	12633	18619	26861	35524	51105	67203	82957	103654	123419	134894	136054	127611	108704	87548	62102	45622	33225	24103	12858	7287	4134	2815	1769	717	1468	1020	803	424	305	332	124	131	99	50			2.37	5	8	16	9
	465	152414	465	105758		480	710	4850	12924	18854	26726	35468	51577	66334	83075	104427	123502	138164	137363	129300	110446	89907	62281	48281	34108	24655	13101	8177	3905	3033	2018	572	1541	951	622	434	246	287	187	119	96	43			2.4	11	8	7	12
	466	153027	466	109718		481	705	4848	12725	18385	26574	35473	50956	66304	84123	102837	121812	139250	142136	129513	113258	91958	65682	48366	33646	25133	12861	8160	4272	3174	2220	831	1321	1034	811	441	333	198	215	124	96	36			2.43	10	5	5	10
	467	153428	467	112384		482	679	4787	12390	18124	26060	35775	51235	65567	84151	104331	121801	137890	141057	132359	115022	90462	66134	49804	35483	27292	14093	8935	4973	3134	1613	669	1397	960	729	389	333	243	181	126	86	36			2.46	8	8	8	8
	468	152992	468	115163		483	685	4808	12290	18564	26183	34839	51146	65436	82600	103404	123861	140262	143850	134129	114259	92871	68301	50469	37028	27797	14068	8279	5432	3203	1627	941	1485	999	733	497	337	263	174	131	88	35			2.49	3	3	10	8
	469	151961	469	118415		484	669	4830	12552	18109	26086	35055	50940	66493	84480	105036	122335	138003	144568	133750	116638	92833	68605	50975	38513	28406	14621	8485	5104	2758	1724	944	1550	1101	730	510	400	269	166	144	90	43			2.52	8	8	14	10
	470	152211	470	120801		485	679	4795	12254	17972	25646	34453	50312	65470	82884	105330	125456	139199	144034	133356	117089	95145	71589	53814	37523	28362	16762	8801	4786	2599	1982	1031	1311	1059	651	465	326	228	171	129	93	44			2.55	8	3	9	5
	471	151944	471	123143		486	679	4640	12464	18204	25527	34228	49874	65193	84268	103690	125275	141713	146384	136128	117932	98776	71218	55426	40171	28747	16675	9812	5958	3060	1914	662	1524	905	791	453	313	238	129	113	96	48			2.58	5	8	7	7
	472	150358	472	125388		487	668	4608	12310	18084	25261	34597	49188	65171	82852	104363	123003	141276	147322	139332	120413	97142	72535	56929	40692	29602	17523	10323	5959	3270	2099	677	1258	860	622	400	399	236	178	99	88	43			2.61	5	8	5	11
	473	150268	473	127031		488	648	4664	12229	17925	25755	34524	50014	64998	82152	105282	123337	142869	148414	137342	122985	100097	74107	58094	42234	31326	18550	10218	5721	3409	2146	772	1661	1019	748	505	360	235	210	144	84	38			2.64	5	6	5	13
	474	150608	474	128963		489	648	4502	12108	17712	24946	34525	49709	65555	81801	105712	125396	141528	148396	140900	121070	102218	75942	57593	42412	32218	18300	11026	6139	3696	2526	1157	1529	875	733	506	342	233	137	80	99	30			2.67	11	4	3	10
	475	151405	475	131302		490	646	4448	11932	17355	25001	34013	49524	65235	82215	102764	125811	141797	149160	138334	121158	102215	76683	58948	44342	33985	19115	11450	6599	3039	2240	987	1626	944	727	470	324	231	169	132	98	30			2.7	10	4	8	9
	476	150027	476	133005		491	648	4469	11968	17591	25276	33391	48679	64981	82469	105049	126306	143699	146424	141589	124663	104001	79059	59805	44641	34939	19087	11926	6035	3954	2616	1151	1642	996	763	459	306	263	164	110	93	43			2.73	4	14	2	12
	477	149261	477	133861		492	628	4412	11521	17055	24977	33497	48944	63765	82454	102574	127145	141911	148543	141394	124280	102966	79445	60912	46790	34355	20998	11703	7244	3901	2238	1098	1409	905	601	483	365	284	160	154	89	43			2.76	6	10	8	8
	478	149637	478	135023		493	629	4345	11727	17287	24486	33012	48089	63527	81161	104458	124204	142235	151104	142660	125727	105906	82533	62100	48735	35416	20840	12238	7440	3832	2698	1093	1570	1153	616	482	372	290	155	129	93	43			2.79	8	4	4	9
	479	149230	479	135999		494	625	4358	11373	16897	24703	33006	47992	62846	82117	104215	123951	143083	147765	143670	124846	105223	81203	63879	48022	36628	22054	13605	7683	4003	2179	1138	1523	906	677	428	311	263	222	140	99	43			2.82	6	6	4	7
	480	149758	480	136707		495	607	4279	11451	16882	24725	32848	47736	63572	81122	104797	123993	145164	151944	142229	126436	107580	83392	65845	50430	37975	22282	13354	7403	4217	2255	874	1436	984	775	465	374	224	166	131	113	36			2.85	4	8	7	13
	481	148568	481	138158		496	606	4316	11146	17104	24085	33180	48614	62580	82161	101860	125424	146269	149212	144633	129991	107645	85148	66083	50393	37604	23566	13847	7853	3916	2439	957	1745	1209	644	445	327	250	175	127	94	43			2.88	7	6	5	3
	482	148316	482	139279		497	600	4209	11169	16663	23907	32189	48005	62687	82126	102737	125786	142733	152183	147258	128865	107934	86928	68601	52961	38523	23497	14582	8609	4141	2563	1385	1412	1188	793	453	367	291	213	119	96	48			2.91	4	4	8	3
	483	148401	483	140787		498	607	4120	10987	16721	23651	32004	46928	61604	80120	101160	124630	142543	149694	145600	131078	108459	87398	69727	53489	40661	23955	15569	8628	4686	2598	994	1505	1135	618	365	295	242	202	141	100	51			2.94	8	7	6	7
	484	148256	484	141895		499	584	4214	10966	16444	23793	31951	46666	62768	79971	102762	124986	143914	153143	148351	129220	109397	88818	70010	53483	42032	24932	15149	8607	4862	3166	1422	1824	1226	690	498	352	223	187	131	89	43			2.97	4	4	3	9
	485	148276	485	141951		500	579	4035	11055	16571	23631	31784	46738	61445	80288	100892	123580	146089	153582	146043	133099	113466	89385	70556	56479	41274	26810	16838	9206	4727	3118	1380	1577	1216	649	500	304	219	156	131	91	37			3	4	2	6	6
	486	147397	486	140472		501	573	3992	10840	16153	23391	31391	46231	61660	78669	101499	122953	144544	151413	146987	131442	112122	91197	73850	56610	42503	25854	17320	9114	5177	2649	1200	1802	1206	762	446	356	235	166	117	100	34			3.03	4	9	9	4
	487	146511	487	142899		502	579	4038	10610	15864	22834	31279	46092	60560	79663	101119	122939	143937	153210	147267	130880	114716	92331	72818	56900	44621	26546	16986	9536	5672	3075	1385	1682	1144	787	489	324	277	187	134	88	43			3.06	3	1	2	7
	488	147447	488	143346		503	565	3955	10437	15600	23110	31446	45971	60282	80198	102470	122545	143068	151548	148282	134991	114880	91543	73695	57942	45689	28313	17011	9636	5287	3168	1292	1844	991	743	467	373	229	187	145	87	44			3.09	3	4	10	7
	489	145644	489	144451		504	561	3906	10554	15939	22617	31350	46094	61356	79245	100124	124591	143538	152788	148064	135135	115545	92809	75975	60055	46066	28275	18628	10312	5444	2982	1159	1874	1140	794	386	316	212	189	131	94	47			3.12	8	3	7	6
	490	144881	490	145354		505	555	3918	10400	15593	22758	30939	45427	60314	77077	99177	124135	145447	153437	149955	136224	117320	96037	76637	59958	47686	30151	19599	10529	6272	3166	1277	1668	1239	725	406	318	243	155	119	97	50			3.15	1	3	1	7
	491	145651	491	145014		506	549	3905	10454	15462	22539	31128	45898	59079	78556	101282	124201	143088	153800	147389	135215	115943	96473	77687	61794	48208	30905	18877	11354	6309	3224	1664	1937	1183	728	426	395	231	178	131	85	43			3.18	5	8	4	4
	492	144723	492	147712		507	548	3812	10354	15339	21821	30003	45376	59979	78414	98407	123352	144131	151117	149487	133876	117429	97378	79058	63334	49188	30873	20699	11601	6610	3532	1704	1688	1092	763	393	347	289	187	134	90	43			3.21	3	1	0	8
	493	144441	493	148596		508	529	3709	10097	14914	21576	29711	44177	58386	77171	99967	121828	144023	152836	147115	137131	117278	96482	81031	64636	50423	32672	20551	12371	6669	3997	1484	1956	1221	706	502	418	226	205	152	101	36			3.24	3	5	4	6
	494	143090	494	147945		509	526	3660	10030	14869	21726	29657	44496	58335	76340	99230	123007	142549	153152	148574	135631	119147	99825	81586	64811	51118	32062	21891	12833	6652	3540	1436	1919	1246	863	460	283	281	153	122	91	36			3.27	8	2	5	3
	495	143774	495	148823		510	517	3625	9942	15091	21105	30126	43778	58268	75316	99632	119297	143749	153216	147819	135928	117757	100741	81455	65302	51381	32679	21910	12761	7537	4127	2019	1772	1187	830	437	312	294	177	122	85	43			3.3	4	1	4	3
	496	142379	496	148933		511	515	3671	9888	14559	21163	29103	43558	58073	75471	98086	119704	143186	152636	150910	137756	118385	98902	82882	65760	52843	34626	22811	13483	7705	3892	1830	2040	1290	715	502	299	285	210	133	90	43			3.33	4	4	4	2
	497	141457	497	151215		512	512	3592	9552	14225	20947	28866	44005	58635	76599	98035	119537	139775	150734	150821	135538	120083	100655	84113	67097	52120	34692	23067	14192	7819	4593	2008	1737	1099	684	504	353	236	206	145	78	47			3.36	1	4	3	4
	498	139412	498	150913		513	514	3529	9719	14452	20739	28472	42588	56801	74954	95908	119100	139463	152232	148549	137422	121512	101048	85419	68211	53038	36626	23147	13930	7616	4332	1933	1833	1340	771	454	367	248	176	125	100	43			3.39	1	4	5	3
	499	139680	499	151225		514	499	3547	9480	14200	21019	29001	42764	56861	75238	96916	117800	138416	150420	148978	137036	120657	102715	86603	69072	54337	37206	24934	14818	8643	4588	2290	1912	1194	750	534	365	261	184	126	90	28			3.42	6	1	5	3
	500	138299	500	151508		515	492	3425	9456	14023	20058	28644	42531	57281	73746	97372	118357	140162	151569	151169	138489	122530	103365	85843	69926	54971	36568	24971	14595	8443	4446	1887	1803	1278	748	463	368	230	250	141	89	39			3.45	5	1	4	4
	501	138558	501	152471		516	488	3479	9405	14099	20065	28584	42044	56294	72670	94897	118513	140908	148325	147671	137592	121824	103980	87013	71421	56679	37581	24989	16039	9168	4850	2055	1981	1177	820	552	293	304	171	126	88	47			3.48	2	6	1	8
	502	138737	502	152336		517	478	3368	9041	13698	20392	27756	41496	56231	73469	93581	117641	139224	150032	149374	139831	123998	104287	87028	72438	57772	39359	25981	15479	9369	5234	2528	2251	1263	783	531	307	302	203	144	95	43			3.51	7	5	0	4
	503	136667	503	151773		518	480	3282	9136	13365	19955	27048	40530	56320	73752	93784	116769	139977	148643	147880	136618	124593	104632	88130	72558	58429	39789	26546	16438	9570	5049	2253	2004	1318	724	551	394	274	193	131	90	41			3.54	2	2	11	2
	504	135354	504	151949		519	464	3355	9068	13219	19210	27777	40553	54246	72126	92745	115041	139660	149379	149122	137468	122551	107171	89598	73215	58474	40322	27956	16813	9663	5839	2286	2029	1306	833	442	324	201	215	132	88	43			3.57	7	7	4	2
	505	135138	505	151540		520	460	3238	8640	13198	19538	27153	40241	54293	71085	94354	117330	137146	145112	148919	137983	125584	108326	88821	72993	58557	41462	27437	16957	10523	5823	2898	2380	1457	866	545	302	274	195	150	69	43			3.6	4	2	3	3
	506	132340	506	152777		521	455	3127	8469	13289	19170	27092	40834	54471	70338	92472	113688	138066	148369	145210	137762	125475	106769	91646	75854	60314	42159	28572	17597	10791	5666	3009	2103	1286	866	499	379	232	192	134	90	53			3.63	0	7	4	6
	507	132924	507	151924		522	450	3195	8348	13164	19107	26592	40440	54312	71959	92133	116046	137806	145831	148667	138271	123757	107632	90254	74182	60322	41919	29020	18200	10615	6583	2605	2468	1428	793	462	318	277	178	127	93	43			3.66	3	4	7	4
	508	131025	508	151379		523	449	3197	8404	12800	18895	26303	38870	53428	70534	92581	115753	134354	147546	148661	137331	124987	108285	91451	74855	62605	43253	29308	19202	10703	6078	2999	2249	1384	827	542	406	254	187	120	90	37			3.69	1	0	6	1
	509	131372	509	150218		524	450	3094	8299	12540	18258	26299	39646	52914	68799	91546	113260	133885	146533	146484	135383	124713	108245	94409	75551	61240	43193	30301	19249	11475	6628	3165	2370	1577	817	504	377	272	209	140	85	43			3.72	4	3	3	7
	510	129883	510	150668		525	440	2962	8346	12613	18391	25435	38493	52979	68915	90259	112345	135370	143056	146733	136396	124063	110420	92719	76052	62325	44432	31804	20339	12124	6832	3007	2545	1520	829	481	362	213	195	130	82	49			3.75	2	1	6	2
	511	128556	511	149632		526	435	2944	7940	12335	17753	25730	37886	52106	68850	90315	111709	134810	142816	143619	138463	125240	111003	95273	76979	63824	45389	31634	20208	12500	7006	3129	2370	1410	832	485	411	268	182	133	78	43			3.78	6	5	3	1
	512	128167	512	149912		527	432	2900	8185	12038	17646	25460	37526	51542	69380	88466	112011	132723	144106	143335	135888	124664	109849	96104	78573	64824	45850	32173	21331	12778	7582	3803	2760	1467	879	521	373	239	226	117	97	37			3.81	2	2	5	4
	513	127354	513	146428		528	430	2909	7844	12263	17365	24421	37012	51068	66617	90032	110554	131253	141957	145528	137739	126696	110046	95494	79377	64277	46331	33573	21976	13042	7828	3597	2462	1467	933	478	376	228	218	145	97	37			3.84	4	6	7	9
	514	126140	514	146122		529	421	2867	7976	11778	17109	24925	37432	50954	67474	87178	111159	130805	141752	142860	136302	125931	110251	95782	79995	66362	47018	34169	22398	13422	7624	3717	2655	1585	910	567	364	279	196	152	90	43			3.87	2	2	1	1
	515	124639	515	145052		530	411	2800	7740	11659	17559	23946	35910	49203	65486	88221	110479	130312	142787	142773	134854	125402	110841	95808	79179	65388	47792	34767	22534	13367	8392	3750	2883	1720	1017	558	344	246	165	151	104	45			3.9	2	4	3	3
	516	123639	516	144441		531	414	2761	7644	11868	17019	24268	35836	49798	67057	85694	109541	132166	142431	144398	136721	125127	111749	96808	80168	66204	48232	35424	22327	13871	8620	4024	2719	1570	914	551	396	290	185	140	87	51			3.93	2	2	3	3
	517	122946	517	143544		532	405	2684	7525	11700	17148	24050	36216	49058	64382	86512	107739	130382	138436	142086	134946	123685	110652	98977	81488	66784	48687	35456	23201	14133	8426	4160	2781	1595	1016	566	386	239	168	129	82	43			3.96	0	0	0	2
	518	123663	518	141530		533	397	2681	7418	11481	16976	23520	35391	47804	64241	85477	106876	128860	140938	141808	134571	125813	113764	97582	82118	66661	49444	36274	23862	14433	8932	4274	3175	1672	1077	582	385	275	212	120	95	45			3.99	3	3	2	5
	519	120874	519	140239		534	389	2663	7317	11406	16537	22833	35158	47355	64043	83071	107703	128997	140002	142411	132803	126313	111605	97292	83151	67387	49496	36001	24220	15128	8962	5009	3125	1783	948	579	424	302	191	146	91	51			4.02	1	0	4	3
	520	120607	520	139937		535	385	2706	7403	10852	16177	22537	34085	46944	64448	84240	104594	126192	136264	141226	133486	124266	113364	98370	82628	68412	51143	37754	24408	15697	9559	4899	3396	1856	1096	552	386	296	166	123	103	45			4.05	6	3	4	8
	521	119289	521	138290		536	369	2642	7069	10995	15699	22891	34008	46019	61768	84061	106319	125109	134588	137546	131156	125883	113352	99026	84015	68198	50821	38167	25866	15946	9852	4892	3398	1883	1064	545	356	280	213	132	93	43			4.08	5	1	4	0
	522	117601	522	136685		537	364	2486	7059	10967	15463	22628	33215	47063	60964	82131	105512	124702	136746	138684	131648	122151	111867	98957	83759	69936	52378	38679	25508	16469	10068	5438	3497	1974	998	611	361	287	174	132	83	54			4.11	3	6	5	6
	523	116746	523	136723		538	365	2549	6831	10708	15956	21862	33699	45511	61385	80320	105128	123114	134365	139522	130659	125366	111348	98685	85018	69505	51860	38439	26477	16973	10483	5712	3630	1863	1141	601	406	268	172	148	105	56			4.14	7	5	4	7
	524	116461	524	135807		539	361	2444	6627	10406	14981	21659	33662	45544	61644	80280	103384	122904	135049	135676	132846	124371	112993	101083	83957	71065	51786	39152	26917	17500	10742	5572	3823	2088	1155	673	359	250	204	153	95	44			4.17	2	3	4	4
	525	115486	525	132552		540	360	2460	6748	10414	14863	21929	33158	44427	60140	79111	103355	123092	135644	135154	131583	122623	112841	99033	86039	71483	53883	39879	26755	17778	11034	5862	3740	2062	1045	645	386	302	215	114	97	43			4.2	3	7	2	3
	526	114254	526	131579		541	358	2366	6492	10379	14899	20911	32433	43219	59884	78900	100808	120542	133672	136339	130469	123955	112558	101854	85760	70854	53501	41050	27748	18054	11406	6357	3758	2246	1220	604	384	282	173	133	106	49			4.23	5	2	1	2
	527	112427	527	131236		542	342	2425	6517	10304	14461	20878	32414	42724	60012	79881	98484	123190	132162	136358	130632	120885	114358	101961	86936	71257	53658	40622	28205	18633	11315	6500	3997	2205	1078	585	437	309	176	143	86	55			4.26	2	1	1	6
	528	112434	528	129839		543	334	2271	6464	9708	14710	20606	32023	43595	59197	77505	99753	119825	131337	136563	129660	121806	112489	100274	86139	71410	53749	41118	28326	18674	11864	6533	4326	2135	1235	618	369	260	214	117	88	57			4.29	5	5	6	1
	529	111088	529	129300		544	339	2326	6271	9455	14448	20370	30485	43380	56718	77766	98444	121331	130091	131839	128547	120967	111596	101402	86021	72168	54337	41044	29726	18747	12131	6512	4474	2343	1133	609	379	267	173	113	88	56			4.32	2	2	5	4
	530	110751	530	127934		545	329	2239	6051	9619	14483	20071	30021	42947	57339	76604	95556	117856	129438	135274	129500	121270	110638	101418	86684	72056	54716	42800	29610	19463	12564	7282	4379	2456	1161	599	475	313	183	148	108	46			4.35	2	5	2	6
	531	109418	531	127704		546	338	2283	6283	9714	13905	19856	30409	42192	55813	75148	95697	118170	128733	130690	127789	121088	112691	102423	86170	72783	55066	42745	29565	19337	12852	7418	4655	2444	1231	667	436	327	227	144	88	47			4.38	2	2	0	5
	532	108593	532	125123		547	321	2207	5916	9110	13604	20083	30254	41410	55039	73036	96049	117674	128102	130950	128287	118520	112278	100761	88344	73930	56925	42472	30415	20057	13142	7516	4638	2507	1383	692	458	302	225	119	93	53			4.41	2	2	3	1
	533	107731	533	125469		548	327	2066	5855	9446	13430	19006	29039	40703	53965	74286	95752	115835	124177	131456	125466	119154	110632	100113	86555	73959	56546	43770	30378	20570	13764	7841	4949	2597	1420	695	442	330	215	141	80	57			4.44	2	5	3	3
	534	106845	534	122894		549	307	2030	5858	9304	13521	18994	29221	40908	53622	71822	92296	114118	125718	129107	125674	118183	110773	100738	88573	75045	57578	43967	31176	21256	13564	7901	4849	2679	1423	670	404	333	229	129	92	52			4.47	1	4	2	1
	535	105734	535	123159		550	313	2137	5894	8927	12792	18862	29495	39272	53821	71758	91518	111730	126250	130032	122459	120055	110187	100864	86559	73574	57785	44721	31760	20955	13802	8133	5129	2731	1532	715	452	312	208	124	99	53			4.5	1	2	4	2
	536	104187	536	122007		551	311	2019	5842	8496	12642	18808	29054	39155	53958	71632	92845	113616	121690	127837	123618	116505	109794	100513	88975	75387	58585	43965	32461	21878	14329	8437	5368	2848	1473	748	505	328	228	133	103	56			4.53	2	1	3	4
	537	103766	537	120811		552	308	2013	5499	8371	12957	17849	27763	38371	52607	70274	91378	113142	124010	129336	123031	118925	108688	100327	88181	75705	57910	45340	33086	22067	14378	8644	5456	2833	1435	717	454	305	185	126	79	46			4.56	5	1	2	1
	538	102766	538	120310		553	297	1903	5437	8536	12669	17685	27987	37321	52494	69002	90943	112222	120809	125493	121297	116233	108581	102404	86708	74342	58477	45988	32775	22730	14837	8791	5406	3050	1658	811	473	278	205	124	97	52			4.59	3	2	6	1
	539	102036	539	119935		554	282	1956	5284	8168	12573	17848	26887	36675	50366	67866	89596	109567	118166	124618	121309	115146	111299	100240	89071	75956	58531	45518	33772	22861	15265	9338	5865	3138	1558	804	529	321	195	149	79	59			4.62	3	5	1	4
	540	101402	540	116400		555	301	1916	5386	8247	12519	17729	26548	36815	51079	69255	87939	107524	120462	124003	119186	117451	108367	102053	88812	74445	59590	46926	34118	23145	15947	9207	5815	3112	1661	795	489	289	216	136	91	51			4.65	3	3	2	3
	541	99513	541	116621		556	287	1974	5393	8140	11842	17094	26383	37101	50939	67218	87925	107011	117650	125148	121302	115191	108697	101349	88106	74534	59968	46001	33483	23575	16109	9463	6067	3264	1752	836	502	315	207	137	91	50			4.68	2	3	3	2
	542	98309	542	116161		557	275	1861	5136	8030	11450	17197	26275	36462	48229	66228	87025	105289	115039	123546	119936	113264	108553	99397	87861	74989	59874	46925	34137	24181	15897	9912	6289	3496	1772	810	525	356	220	161	87	42			4.71	3	3	4	4
	543	96811	543	113996		558	286	1871	5203	8068	11499	16259	25018	36150	48261	64609	83230	104983	114926	119549	116895	112759	108329	100116	86986	75569	59708	46959	34568	24231	16275	10183	6260	3505	1926	883	562	306	220	133	89	46			4.74	0	2	1	4
	544	95706	544	114361		559	272	1858	5144	7800	11849	16273	24801	35750	48433	66273	83111	101422	114926	121106	117084	114982	108965	98615	86808	76155	60019	47805	35151	24537	16477	10633	6367	3745	1802	842	503	305	230	151	90	45			4.77	3	3	2	2
	545	95016	545	114128		560	276	1808	4879	7496	10923	16164	25124	34480	48438	64206	83868	102558	111710	119868	115635	113310	105577	98071	87476	76857	61000	47779	35008	24756	17373	10562	6805	3827	1970	948	587	351	232	129	89	47			4.8	2	0	2	5
	546	95138	546	112582		561	264	1668	4950	7278	11306	15798	24137	33346	45815	62158	82168	100415	110616	118820	117953	112684	106481	98358	87284	75470	60285	47403	36205	25004	17472	10999	6794	3808	2028	954	586	317	224	137	95	57			4.83	4	3	1	2
	547	93835	547	111584		562	265	1758	4683	7538	11335	15684	24221	33190	47027	62125	80091	99645	109891	119126	116675	111848	106721	97654	87715	74925	59989	49006	35445	25422	17669	10848	7171	3959	2098	981	601	369	231	142	86	49			4.86	4	2	2	2
	548	92152	548	109538		563	266	1697	4818	6978	10720	14963	24410	33497	46507	61550	80213	98121	108661	118744	115538	110320	105826	97280	85802	76240	59842	48770	36777	25272	18031	11583	7292	3937	2059	1036	556	329	258	154	108	45			4.89	4	4	2	6
	549	92449	549	108059		564	263	1699	4801	6889	10962	15168	24057	31926	44289	59536	78723	98074	107297	116840	114519	111714	106378	99488	87082	76540	60573	48373	36963	25843	18354	11427	7309	4160	2170	977	627	362	235	139	91	57			4.92	4	4	3	7
	550	90800	550	107388		565	247	1569	4699	6743	10609	15485	23174	32394	44937	58923	77490	94994	106005	115510	111613	110568	104810	98288	85360	76538	61709	49543	37228	25774	18405	11868	7499	4437	2193	1076	618	341	218	134	99	49			4.95	4	4	1	5
	551	89497	551	106009		566	255	1664	4469	6868	10338	14717	23523	31206	42829	59154	76656	97030	104607	115256	112368	109373	104471	96605	86049	76087	60523	48931	37499	26757	18815	12263	7761	4516	2399	1138	648	397	269	152	96	45			4.98	2	4	1	2
	552	88209	552	104798		567	238	1511	4194	6990	10446	14264	22588	30954	44314	58941	77246	96522	104411	111976	111217	107871	104049	98091	84792	75067	61318	50077	36798	26803	19226	12446	7934	4512	2506	1112	643	377	259	151	99	50			5.01	0	4	1	3
	553	87469	553	104816		568	247	1620	4283	6734	9902	14145	21643	30334	43936	57684	76875	93792	102941	111220	110810	108807	103135	97655	86495	75954	61451	49101	38007	27398	19136	12510	8210	4644	2522	1144	691	373	267	164	108	56			5.04	4	2	0	3
	554	86452	554	103054		569	247	1490	4186	6761	9439	14300	22502	30727	42467	58285	72453	92378	102947	109867	109951	106005	102890	95657	85333	76106	61884	50049	37299	27604	19856	12544	8301	4872	2517	1158	661	389	222	163	92	55			5.07	3	0	6	4
	555	86068	555	101609		570	240	1513	4016	6390	9737	14054	21649	29641	42473	55296	73867	90459	99398	109703	107340	105081	102878	95187	83955	74028	61625	50752	37480	27434	19730	13095	8384	4914	2601	1217	724	390	255	176	104	46			5.1	1	4	4	5
	556	84849	556	98430		571	218	1504	4087	6603	9350	13930	21156	29865	41529	55007	71137	91647	102003	105545	107763	106325	101737	94319	84392	73921	62166	49774	38179	27463	20272	13016	8344	5133	2674	1304	720	389	278	161	91	48			5.13	3	3	1	6
	557	83972	557	98729		572	235	1384	4083	6454	8961	13142	21154	29868	40114	55513	70357	88489	100021	106041	104103	105250	102384	95813	83934	74250	61028	50871	38113	28339	20470	13522	8894	5230	2845	1298	740	383	244	170	120	59			5.16	3	1	4	1
	558	82513	558	96459		573	233	1347	3957	6238	9418	13373	20875	28888	39872	53727	69170	86668	98280	106681	103819	103246	98739	95541	83564	74432	62125	51120	38931	28321	20729	13708	9059	5360	2794	1432	753	434	280	152	105	56			5.19	1	3	1	0
	559	81929	559	95297		574	210	1424	4013	5915	9414	13126	19530	28598	39536	53170	68640	87291	94975	104557	104561	103101	99299	93387	83313	74102	61621	50660	38910	28032	20803	13955	9076	5516	2845	1404	736	425	253	170	96	47			5.22	1	3	1	2
	560	80477	560	94476		575	209	1344	3651	6058	9113	13192	19654	27628	39871	53280	69675	85176	95060	104300	103147	101640	100667	95079	83713	72873	60407	51089	39655	28635	21249	14098	9112	5488	2984	1419	816	401	279	165	117	60			5.25	2	1	2	5
	561	78945	561	92852		576	222	1340	3539	5846	8781	13153	18827	28013	37781	50269	68423	83565	94750	102458	102951	101913	99210	91915	83803	73129	61421	51311	39064	28498	21294	14412	9382	5630	3003	1538	759	436	265	157	107	55			5.28	1	1	2	3
	562	78332	562	90796		577	201	1297	3563	6032	8939	12060	19364	26180	37695	49935	66275	81785	91603	100791	102299	100919	98649	92719	82802	74075	61196	50227	39505	28798	21498	14731	9743	5867	3168	1493	776	478	308	168	112	54			5.31	4	2	2	6
	563	78479	563	90576		578	208	1322	3491	5779	8717	12405	19064	26177	36807	51624	65539	82869	90006	98920	98479	98214	97948	91939	81066	73516	60566	51521	39803	28802	21744	14743	9580	5971	3213	1521	821	496	259	157	122	52			5.34	4	1	0	1
	564	76296	564	87412		579	196	1199	3562	5566	8382	11528	17879	25676	36993	48342	63529	81567	90373	96815	96403	99342	94895	90707	82243	72489	60054	51087	39919	29777	22011	14758	9805	6088	3361	1669	843	470	291	162	106	50			5.37	2	4	2	4
	565	76232	565	86864		580	198	1209	3329	5497	8121	12144	18087	26249	36572	49959	63958	79740	89054	96130	95681	99096	94405	92436	81009	71635	60245	51361	40463	29274	21802	15223	9989	6207	3519	1668	864	491	319	199	105	61			5.4	3	4	4	3
	566	74849	566	85917		581	195	1231	3418	5333	8177	11163	17459	26043	34226	48102	63685	78573	87533	95506	95086	98973	95463	91396	80883	72124	59685	51668	39567	29427	22237	15341	10087	6148	3610	1720	969	500	280	178	117	63			5.43	3	2	1	7
	567	73125	567	83663		582	187	1212	3455	5546	7873	11327	18346	25812	35449	46436	64040	79320	89045	96969	95910	96370	94685	91217	79767	73184	60886	51464	40002	30407	22616	15767	10433	6510	3634	1818	944	538	291	180	123	55			5.46	0	3	2	6
	568	72700	568	82712		583	180	1237	3274	5062	7929	11371	17868	24162	34529	47576	61987	75467	84564	93394	93558	95346	94393	88247	80788	72231	59527	51744	40148	30109	22647	15872	10377	6582	3583	1789	1011	572	321	175	106	58			5.49	3	3	4	4
	569	72311	569	81755		584	177	1106	3275	5089	7647	10581	16700	24468	32655	46453	61133	74845	85244	91393	92344	94264	93168	89107	80903	71853	59841	50356	40773	30694	22791	16240	10786	6571	3704	1900	1053	572	329	179	111	54			5.52	0	0	1	0
	570	71956	570	79322		585	179	1087	3071	5090	7091	11185	16304	23376	31933	44939	60192	75358	84713	90194	89960	91723	91379	89317	79200	71988	59482	50711	39866	30508	23222	16281	10645	6920	3853	1944	1006	537	347	204	111	53			5.55	3	3	1	2
	571	69965	571	79631		586	170	1100	2931	4624	7108	10761	16824	23292	33260	44369	59702	72855	84803	92029	89630	94187	91420	87115	79393	71231	58778	51473	40377	30413	23257	16312	10784	7008	3866	1920	1098	594	317	196	133	54			5.58	0	0	1	1
	572	68915	572	77141		587	168	1001	3255	4988	7245	10062	15752	22788	32088	43190	56121	74403	84332	87808	89547	93220	92194	87091	79613	70389	59347	51154	40038	30604	22983	16580	11299	6973	4044	2089	1156	601	350	204	118	64			5.61	5	3	4	2
	573	68813	573	76388		588	181	1075	3103	4923	6991	9962	16655	22244	30487	43313	57122	72319	82299	88770	87377	89589	91476	86350	78756	70384	58207	50158	40934	30709	23240	16706	11440	7015	4124	2062	1129	639	330	202	114	61			5.64	0	0	5	4
	574	66768	574	74887		589	171	1048	2805	4508	7155	10280	15254	22854	31521	42912	57987	71223	80425	87645	88816	90593	90662	86897	76707	70457	58795	51034	40422	30693	23641	17075	11304	7410	4233	2159	1150	611	382	221	119	63			5.67	6	5	4	5
	575	66774	575	73694		590	170	1089	2843	4553	7051	10062	15622	21732	30591	41163	56166	69726	79997	86694	87559	87992	87095	85204	76035	69700	59266	51091	41119	30759	23695	17200	11525	7268	4214	2239	1196	635	362	215	116	60			5.7	4	0	3	5
	576	66065	576	72315		591	160	1000	2727	4248	6766	10238	15103	21385	30869	39768	54784	69865	77321	86536	84599	87835	87279	85263	76634	68684	58615	49778	40058	31319	24055	17030	11745	7471	4440	2301	1275	672	391	193	143	68			5.73	4	6	2	2
	577	66000	577	72019		592	161	983	2956	4393	6986	9650	15425	20800	30168	41323	53946	69992	76727	85377	83700	88457	85779	84328	74835	69621	58923	49801	40708	31386	24331	17136	11871	7680	4394	2319	1248	717	368	197	141	65			5.76	2	4	3	1
	578	64632	578	70873		593	166	1009	2824	4114	6236	9037	14148	20394	28485	38299	53264	67686	73552	83930	85428	85209	85726	84212	75719	68465	57397	50152	40660	31763	24349	17264	11824	7719	4522	2435	1323	718	404	220	127	63			5.79	4	4	4	1
	579	64492	579	68547		594	169	940	2791	4239	6464	8930	14761	21250	29271	37659	52634	67662	74325	80866	82548	83168	84715	84015	75027	69022	58025	49969	40549	31188	24253	17419	12246	7759	4704	2495	1416	736	402	223	146	67			5.82	1	2	3	2
	580	62908	580	68147		595	153	917	2764	4144	6279	9697	14598	19343	28288	39070	52119	64203	74550	79754	81668	83879	83203	83630	75376	68669	56911	50126	40104	31478	24662	17763	12152	7850	4804	2476	1413	745	436	217	145	73			5.85	4	4	5	3
	581	61395	581	66252		596	144	948	2391	3984	6067	9510	13580	19222	28728	37316	50496	63680	72186	78200	81640	82576	82730	82785	73070	67959	57503	49970	41042	31791	24660	17798	12369	8102	4783	2478	1417	824	442	238	141	72			5.88	3	1	2	1
	582	61123	582	64490		597	160	804	2343	4221	5965	8314	14036	18771	27538	36023	48983	63649	70416	77041	78780	82474	80689	81684	74273	66316	57237	49605	39925	31597	24685	17864	12506	8308	4835	2578	1528	819	439	227	142	66			5.91	2	4	1	6
	583	59651	583	64631		598	137	926	2505	4204	5678	8311	12724	18336	27560	37754	48579	61226	68433	77862	77776	80921	79892	79743	71910	65587	56712	49602	39839	31742	24827	18010	12487	8368	5102	2640	1566	885	476	237	138	62			5.94	1	3	0	3
	584	59454	584	63992		599	149	804	2426	3563	5551	8613	12703	18797	26996	36438	46879	60234	67431	76663	78105	81946	79544	80081	71181	65993	56204	48754	39807	31821	25178	18346	12693	8497	5038	2680	1582	852	499	248	141	74			5.97	1	2	5	4
	585	58312	585	62551		600	151	750	2258	3498	5827	7944	12604	18593	25130	35946	45790	61510	66728	75556	75391	78185	79260	79997	71011	66355	55578	49498	40412	31481	25146	18509	12698	8356	5220	2831	1659	923	473	260	143	72			6	5	1	1	3
	586	57791	586	61058		601	137	873	2389	3964	5973	7870	13033	18713	24780	33918	44969	61287	68577	76081	77204	77057	79001	78005	70423	65327	55263	48020	39906	31551	25382	18549	12700	8724	5343	2774	1657	963	506	249	156	74			6.03	1	1	3	4
	587	57251	587	60158		602	143	847	2414	3509	5307	8261	13149	18117	25052	35035	45351	58193	66399	74637	76644	78829	79097	77994	70976	65228	56137	49008	39748	31718	25389	18797	13097	8818	5306	2899	1665	973	556	280	171	75			6.06	1	5	2	1
	588	56912	588	60064		603	127	807	2294	3789	5462	7569	12427	17598	24939	33683	43120	55716	65003	71630	75892	75598	76918	75445	69545	63868	54618	48209	40228	32062	25208	18412	13180	8695	5350	2921	1770	971	531	269	173	77			6.09	2	1	0	3
	589	55574	589	58732		604	122	669	2149	3662	5646	7236	11604	17610	24736	31694	45041	55502	62898	73520	73111	77220	76259	76426	70394	62789	54074	48353	39662	31235	25038	18655	13163	8958	5550	3017	1813	985	563	307	169	73			6.12	2	1	0	1
	590	55054	590	56935		605	127	771	1971	3367	5072	7718	12120	17358	23028	31579	44138	57321	64702	70813	73742	74223	75528	75225	68196	63786	54018	47665	40013	31916	25222	18719	13233	8920	5561	3082	1829	1058	589	305	183	78			6.15	4	2	1	3
	591	54065	591	55663		606	123	763	2240	3539	5225	7790	11717	16205	22992	33100	42222	54086	60127	68554	72632	73915	75791	73300	66739	62196	53912	47578	39582	31434	24942	19258	13368	9084	5596	3115	1861	1103	585	329	175	77			6.18	2	2	1	2
	592	52491	592	55578		607	122	711	1908	3080	5158	6837	11798	16728	23532	29837	43041	54743	58785	66614	71560	73901	71890	73242	66403	63432	54148	47773	39282	31070	25691	18846	13605	9239	5647	3242	1923	1111	603	322	184	77			6.21	3	4	1	3
	593	51994	593	53903		608	123	742	1862	3038	4707	7450	10854	16164	22855	31260	42667	51432	59118	67670	67641	71004	74023	71694	67150	61335	52791	47101	38728	31836	25630	19337	13561	9328	5850	3278	1940	1094	654	335	196	82			6.24	3	2	0	1
	594	52041	594	52471		609	126	731	2077	3361	4832	7340	10709	15421	21092	30239	40983	53573	59162	65143	67428	70009	72671	70785	65235	61185	52353	47207	39577	31169	25577	18941	13664	9438	5867	3277	1966	1132	657	331	189	81			6.27	2	3	4	7
	595	50319	595	51747		610	123	560	1789	2908	4686	6702	10142	15681	21316	31140	40598	50736	56038	64585	65697	68859	71662	72176	64053	60820	53249	46729	38525	30971	25087	19033	13630	9459	5945	3409	2073	1171	659	343	179	90			6.3	1	3	0	3
	596	50676	596	51776		611	108	640	1803	2779	4445	7016	11248	14660	22120	30152	38991	51726	55516	66531	67753	68045	69926	69744	65617	59352	52383	47076	38689	30908	25739	19197	13979	9513	6091	3411	2081	1182	678	366	211	90			6.33	1	2	2	0
	597	48974	597	50412		612	114	695	1674	2659	4143	6121	10231	15252	20162	27250	38249	47889	54922	62980	64695	70491	69849	70511	64769	59916	51844	46887	38461	31396	25331	19407	14079	9402	5987	3405	2155	1256	733	364	217	87			6.36	1	1	3	4
	598	48979	598	48750		613	122	652	1719	2886	4244	6667	9416	15230	19657	29229	38331	48390	54382	63306	63950	67604	67435	67462	63640	59233	52490	46476	38530	31130	25657	19514	13843	9727	6096	3446	2191	1312	757	386	207	90			6.39	1	1	2	2
	599	48515	599	48023		614	122	527	1486	2766	4614	6742	9124	14626	20757	27331	36419	46124	54303	59663	61854	65254	66316	67124	63667	58496	51453	46275	38193	31229	25190	19383	14156	9597	6207	3563	2183	1307	767	384	224	92			6.42	3	1	3	3
	600	47306	600	46978		615	101	598	1727	2425	4447	6284	9336	13017	19759	26565	38150	45793	54851	62119	61492	65266	67602	68257	63065	57759	50614	45588	37698	30783	25535	19673	13979	9741	6251	3605	2255	1309	759	426	223	97			6.45	0	1	1	2
	601	46985	601	46994		616	101	474	1425	2367	4163	6481	10123	12696	19154	25138	36481	47081	52471	60640	62820	64387	64442	67110	60043	56929	49660	45602	37763	30321	25391	19389	13999	9856	6341	3614	2279	1354	778	429	232	93			6.48	3	3	1	2
	602	46439	602	45609		617	102	470	1406	2789	4205	6369	9748	12778	18581	24823	35976	46910	50787	59936	59232	65273	65190	65803	60686	56738	50701	45466	37980	30303	25168	19475	14281	9765	6498	3761	2378	1432	823	447	248	99			6.51	1	0	0	3
	603	45500	603	44907		618	99	536	1672	2746	3598	6340	8782	12758	19724	27141	34639	46675	51066	57024	59372	64231	62295	64679	58837	56224	49977	44809	37309	30885	25154	19808	14181	9821	6492	3757	2379	1404	855	442	244	109			6.54	0	3	2	1
	604	44507	604	43405		619	115	461	1538	2698	4059	6057	9343	13249	17590	24329	34081	42835	50702	57706	60314	62375	62302	65509	58196	55737	49055	44088	37744	30050	25427	19599	14444	10037	6431	3769	2415	1465	841	454	248	113			6.57	2	1	0	3
	605	45211	605	42634		620	93	436	1582	2507	3343	6088	8410	13397	17220	24652	32068	44406	47107	55577	57241	60750	60748	64411	58491	55332	48802	43702	37705	30156	24769	19348	14410	10163	6553	3896	2483	1509	897	478	262	114			6.6	1	0	1	2
	606	43001	606	41470		621	97	503	1204	2066	3863	5601	8277	11372	18037	25093	32772	44496	46627	56175	56186	61001	60354	61195	58340	55859	48663	43824	37005	30501	24756	19577	14490	10248	6683	3908	2511	1542	916	478	254	116			6.63	2	2	4	0
	607	42810	607	41164		622	91	400	1182	2287	3805	5810	8814	12311	17198	25242	33735	39941	48238	52894	55367	61312	59213	62189	56008	54062	48880	43964	36320	30494	24813	19688	14278	10222	6746	3918	2512	1594	913	484	287	110			6.66	2	1	3	0
	608	41601	608	40078		623	96	505	1398	2466	3275	5701	7505	12148	16165	22217	30517	40803	47664	55276	56054	59140	60178	61933	56493	52876	47692	43427	36380	29729	24889	19593	14435	10280	6686	3974	2613	1612	968	504	282	124			6.69	1	2	1	1
	609	41450	609	39351		624	92	499	1371	2194	3555	4622	8081	11485	17715	21997	30839	41609	43653	52525	52917	59744	59013	61724	56643	53087	46236	42266	36075	30081	25169	19590	14544	10372	6842	3995	2645	1616	977	541	278	117			6.72	0	2	1	3
	610	41337	610	38142		625	99	488	1343	2021	3580	5260	7210	11538	15951	22787	30330	39219	44709	53948	55289	58684	58257	59945	53776	52299	47534	42193	35625	29320	24472	19591	14487	10355	6895	4138	2715	1701	996	542	305	130			6.75	2	1	4	4
	611	41227	611	38262		626	89	398	1398	2078	3161	5121	7725	12061	15304	22856	30237	37474	42687	49368	54593	55028	58610	57452	54710	51502	45468	41668	35424	29312	24754	19513	14400	10465	6825	4161	2674	1682	1042	548	313	134			6.78	1	0	1	3
	612	40179	612	36040		627	83	454	1082	1900	2870	4668	7635	11702	15043	22229	31012	40412	42687	52005	50422	56097	55418	56786	53411	51829	46565	41241	35240	29422	24848	19377	14710	10543	6978	4164	2799	1733	1035	562	322	139			6.81	3	2	1	4
	613	39396	613	35999		628	100	368	1070	2003	3010	4868	7257	11382	14547	20745	27540	35971	43099	49701	49556	53783	55688	58266	53967	51485	44649	40888	35694	28867	24290	19352	14652	10497	6922	4253	2766	1740	1087	596	340	136			6.84	0	1	1	0
	614	38494	614	36125		629	95	347	1253	1644	2856	4866	7167	10773	15735	19208	28900	37767	42455	49320	50964	52702	54127	55864	51843	49769	44987	41050	35435	29310	24733	19181	14555	10486	7092	4248	2816	1805	1085	614	342	135			6.87	0	3	3	3
	615	38122	615	35208		630	99	438	1131	2014	3192	4025	7584	9314	15935	20753	28426	34681	39739	48566	51124	52353	52621	55947	52830	49186	44247	40881	35091	28889	24669	19314	14648	10586	7007	4320	2820	1837	1115	642	346	146			6.9	0	0	2	4
	616	37737	616	33924		631	88	413	955	1543	3050	4633	7049	10120	14676	20807	26990	37231	42622	47675	48772	52392	52773	55740	49998	48166	43951	39802	35000	28720	24372	19172	14641	10629	7101	4316	2874	1823	1172	659	346	150			6.93	2	0	3	5
	617	36950	617	33499		632	80	381	1104	1735	2351	4161	6720	9396	13573	19659	28153	34562	40209	46064	46399	50561	53521	55412	50286	48244	43233	40138	34645	28394	23999	19458	14801	10728	7238	4430	2888	1880	1159	654	382	154			6.96	2	0	3	2
	618	36294	618	32772		633	76	366	836	1779	2815	3736	6963	9280	12731	17806	25743	32625	36829	46229	48659	51094	50111	53019	48553	48269	43143	39149	34486	28662	24119	19472	14509	10609	7141	4401	2984	1939	1181	693	391	154			6.99	0	2	1	2
	619	35666	619	32426		634	97	343	1037	1399	2523	3954	6533	9978	12867	18564	26392	33342	38870	44027	45941	48596	52124	51601	49874	46838	42348	39155	33845	27983	23734	19430	14630	10755	7267	4380	3046	1908	1236	697	390	163			7.02	0	2	2	1
	620	35450	620	31230		635	78	418	781	1688	2792	4251	6788	9519	14213	18746	24509	32038	39550	42523	43854	49169	50156	51254	48910	46812	41775	38952	33786	27879	23870	19069	14768	10547	7275	4494	3016	2005	1235	707	394	170			7.05	1	0	1	2
	621	34904	621	30707		636	89	273	1134	1415	2179	3326	6287	8312	11985	18892	25379	31585	38796	45179	45932	49026	50308	52944	49103	46490	40841	38652	33186	27973	23643	19107	14587	10750	7231	4450	3099	1997	1246	739	405	181			7.08	3	0	3	2
	622	35199	622	30380		637	93	315	746	1583	2240	3746	5588	8599	11926	16529	24866	33733	35445	44074	43348	48428	49236	51470	48052	44878	40507	37630	33520	27472	23565	18926	14375	10579	7248	4516	3110	2007	1290	723	421	186			7.11	1	1	1	2
	623	34150	623	29703		638	82	343	1074	1229	2065	3821	5139	8190	13594	15663	24182	31023	36805	42878	43744	47662	48589	49071	47337	45981	41289	37143	32790	27448	23838	18694	14343	10619	7309	4524	3117	2028	1323	759	432	185			7.14	2	3	0	2
	624	33156	624	29139		639	80	280	778	1717	2045	4024	5659	8738	12036	16863	23691	29865	33223	43346	42230	45030	45819	48506	45672	43815	39947	36819	33055	27523	23676	18947	14374	10878	7390	4627	3169	2055	1334	784	443	192			7.17	2	1	0	3
	625	32355	625	28142		640	71	314	1065	1674	2290	4000	5321	8451	11921	14827	23131	28073	35708	40334	41846	47636	46746	49391	45367	43057	39171	37426	32135	27357	23555	18981	14300	10620	7416	4623	3185	2149	1371	787	457	195			7.2	0	2	4	2
	626	32061	626	27821		641	76	359	1032	1473	2186	2921	5735	7091	11330	16593	21800	27486	33445	38679	40989	44845	43967	47580	44172	44674	38832	35955	32172	27429	23427	18924	14307	10798	7482	4695	3223	2108	1396	827	470	201			7.23	0	2	1	2
	627	32045	627	27276		642	69	378	923	1392	1869	2935	5720	7990	11958	15872	21015	27599	34211	37827	41616	45556	45341	48565	43843	43251	39398	36758	32192	27041	23032	18577	14268	10774	7356	4650	3199	2149	1433	813	469	207			7.26	1	0	5	2
	628	31250	628	26621		643	84	321	643	1556	2361	3621	5339	7776	11618	13921	20873	30151	32457	39168	38278	43400	43003	47381	43063	42992	38615	36244	31638	27051	23111	18279	14550	10697	7450	4719	3316	2230	1463	850	479	209			7.29	2	0	0	3
	629	30604	629	25878		644	80	361	652	1262	2080	3563	4602	7507	9926	13933	20326	29673	30895	36638	40236	43452	43959	46485	41730	42491	38022	35814	30826	26577	22839	18647	14291	10807	7384	4776	3256	2248	1469	880	490	225			7.32	2	1	3	3
	630	29380	630	25567		645	80	320	795	1335	1944	2960	4745	7158	10014	13702	19857	28173	33156	38830	39062	43074	41416	45283	42433	42284	37031	35249	30747	26678	22797	18294	14114	10752	7525	4783	3321	2228	1475	892	529	229			7.35	2	2	3	2
	631	28763	631	25296		646	63	296	602	1120	1605	3274	4397	7568	10637	14977	20501	28259	31013	37931	36152	42896	40880	43605	40494	40201	36331	33956	30433	25963	22194	18347	14094	10735	7511	4766	3309	2290	1487	897	533	233			7.38	2	2	1	1
	632	28635	632	24978		647	62	351	566	1233	1978	3010	3713	6854	9907	12207	17430	27236	28206	36771	37321	42952	40326	42407	42073	41398	35989	34138	29972	25538	22527	18325	14310	10651	7460	4747	3358	2273	1516	913	534	236			7.41	1	2	2	1
	633	28572	633	24163		648	79	234	775	1312	1920	3191	4112	6536	10807	11739	16942	23800	27024	33788	37561	41996	40388	44163	39471	39920	36670	33911	30358	25718	22424	18209	14282	10702	7522	4861	3426	2312	1531	924	543	249			7.44	2	2	0	2
	634	28450	634	23499		649	81	181	818	1150	1606	2365	3968	7158	10648	11900	19186	23275	29856	35828	37903	38353	38768	43841	40236	39326	36136	32908	29575	25815	22068	18116	13969	10525	7572	4808	3400	2323	1590	955	570	251			7.47	2	1	1	2
	635	28118	635	23023		650	72	321	659	995	1694	3109	3384	5951	8787	12078	17794	25198	29414	32195	34454	38507	40792	41204	39706	37768	35276	33524	29516	25513	22183	17777	14221	10509	7456	4788	3452	2384	1582	953	564	258			7.5	3	2	5	3
	636	27359	636	22564		651	65	312	775	1155	1795	2666	4328	5749	8453	10716	18031	23355	28404	32524	35952	37478	40123	40866	38504	38089	33713	32108	28734	25127	22069	18024	14081	10522	7531	4870	3443	2357	1627	992	587	264			7.53	0	2	3	1
	637	26997	637	22205		652	66	160	671	1304	1671	2756	3444	6407	7955	12656	18606	24376	24799	32582	32741	37226	36730	41352	37890	38410	34985	32364	28415	25056	21810	17647	13969	10624	7564	4841	3521	2412	1648	1001	593	274			7.56	1	3	0	4
	638	26708	638	21626		653	71	218	773	1327	1893	2754	4175	6505	8212	10610	15044	23470	28022	30756	32977	36662	36535	39083	37461	36691	34550	31277	28674	24288	21407	17568	13756	10454	7507	4899	3510	2388	1664	1035	627	276			7.59	4	0	3	1
	639	26509	639	21220		654	69	164	439	985	1835	2385	3225	4613	8690	11535	15940	21940	27503	31512	31954	36409	37818	37932	35834	35718	33541	31049	28352	24427	21289	17435	13758	10665	7517	4911	3509	2457	1681	1048	639	278			7.62	5	1	1	0
	640	26255	640	21537		655	75	245	467	826	1282	2800	3436	6255	7454	12405	16876	20908	22980	31180	31553	35235	37291	39825	35981	36660	32563	31771	27586	23854	21244	17714	13583	10581	7481	4878	3524	2432	1683	1057	638	283			7.65	0	4	1	2
	641	25738	641	20568		656	65	224	447	804	1714	2238	4125	5494	7405	9871	14924	22464	25885	29727	30724	36415	35211	37620	35575	36207	31873	30341	28112	23871	20881	17187	13670	10586	7535	4998	3525	2444	1686	1058	644	292			7.68	1	5	1	1
	642	24535	642	20266		657	64	221	667	1059	1537	2865	3912	4550	7299	9878	14748	20895	23268	29508	30968	33574	35604	36361	34927	35059	31101	29827	27747	23492	20607	17453	13523	10527	7563	4982	3575	2511	1716	1067	652	309			7.71	7	0	1	4
	643	24100	643	19224		658	64	265	635	873	1257	2160	2622	5378	8243	10973	16132	21259	24269	30042	30001	33501	35304	38189	33407	35708	30837	30575	26597	23778	20375	17404	13708	10258	7564	4889	3630	2526	1741	1092	679	310			7.74	0	1	0	1
	644	24283	644	19101		659	52	175	646	1056	1823	2499	3400	4744	7197	9784	13900	19330	22979	30356	28901	34859	33906	35298	34241	33929	31213	29022	26311	23219	20377	16951	13515	10303	7485	4972	3639	2498	1752	1088	681	313			7.77	0	7	2	3
	645	22897	645	18811		660	61	152	389	1008	1644	2440	2807	4500	6865	9574	12593	20816	23882	27252	30890	32596	32763	34245	31937	33708	30486	28749	26614	23350	20693	16748	13620	10166	7437	4917	3661	2544	1783	1125	687	323			7.8	0	0	1	3
	646	22969	646	18314		661	60	269	671	913	1704	2633	2478	3947	5970	10752	14271	20657	21249	27465	29837	31814	33461	33731	32853	32319	29683	28303	25663	22657	19853	17045	13302	10392	7469	4947	3668	2572	1761	1151	700	330			7.83	3	0	3	2
	647	22677	647	18292		662	66	260	282	680	1025	2012	3800	5429	6103	8258	12385	19454	20028	25740	27797	31778	32917	35934	32431	32100	29938	28808	25671	22425	19980	16567	13233	10116	7403	4974	3632	2557	1773	1135	724	338			7.86	0	0	2	0
	648	22199	648	17294		663	50	190	340	923	1595	2221	2691	4538	5987	8606	13131	19613	19763	25278	29167	32444	32345	33762	31771	32076	29995	27746	26069	22138	19933	16492	13304	10311	7489	4940	3707	2591	1816	1169	723	343			7.89	1	3	0	1
	649	22035	649	16454		664	62	206	450	820	1177	1761	3337	4771	5881	7786	13879	16861	18314	25904	27651	32456	29991	32405	32115	31448	29129	28492	24791	22392	19792	16405	13083	10072	7427	4945	3686	2604	1825	1187	749	345			7.92	0	0	0	3
	650	21578	650	16696		665	54	164	462	1015	1159	1974	2929	5087	6989	9198	11944	18830	21461	24167	26621	32063	29065	33442	30446	30921	28029	28104	25082	22134	19133	16176	13295	10005	7414	4995	3710	2652	1827	1201	740	347			7.95	1	1	2	1
	651	21577	651	16454		666	64	87	571	722	1501	1597	2209	4520	5477	7544	11983	15128	21314	24011	25066	30556	30308	31720	31162	30936	28233	27286	24881	21721	19224	16432	13028	10125	7233	4962	3735	2604	1863	1197	773	357			7.98	1	0	1	5
	652	20729	652	15890		667	57	167	428	904	1470	1409	3378	3356	5190	6811	11413	15525	17663	26543	26360	30465	30449	32398	30320	30537	27609	26994	23985	21633	19400	16281	12927	10139	7258	4870	3708	2660	1876	1215	771	360			8.01	0	1	3	3
	653	20691	653	15232		668	54	143	536	897	1472	1467	3282	4084	5180	7262	12606	13743	16599	23197	27378	28176	29617	30372	30028	29370	28003	26861	24133	21419	19206	16071	12896	9846	7348	4960	3674	2627	1865	1223	796	366			8.04	5	1	0	2
	654	19891	654	15283		669	64	177	452	645	1325	1350	2072	4234	4479	5829	9903	17279	17285	22140	24247	28241	27668	29491	27583	28470	25944	26402	23172	20867	18643	15579	12960	9806	7304	4854	3686	2664	1908	1245	804	375			8.07	0	0	3	1
	655	19975	655	14933		670	67	91	578	768	1278	2321	3206	2717	5469	6989	12028	12802	16797	23351	25677	27435	26871	29435	27794	28853	26636	26032	23530	20981	18157	15438	12884	9877	7228	4963	3724	2650	1887	1237	806	384			8.1	1	5	3	3
	656	18864	656	14134		671	45	226	401	969	853	1555	2384	2620	4636	6031	11802	12424	17629	21781	22985	27038	26928	29806	28082	29070	25780	24640	22560	19946	18449	15448	12641	9824	7138	4947	3668	2697	1915	1262	812	392			8.13	0	0	1	3
	657	19118	657	14033		672	59	132	315	610	779	1559	2557	4032	4703	5767	8246	12194	15163	20585	24674	26785	27321	28385	28198	28554	25818	25155	23283	20033	18328	15501	12419	9857	7265	4877	3730	2705	1940	1270	822	397			8.16	3	1	1	5
	658	18753	658	13397		673	54	204	539	766	985	1477	2693	3319	5674	5794	7608	13310	17219	19503	22463	28186	25141	28637	25965	27888	25829	24810	22102	19877	18038	15131	12597	9764	7038	4932	3740	2734	1952	1294	838	410			8.19	1	0	3	2
	659	18439	659	13287		674	62	65	148	386	684	1896	2771	2987	4170	6911	8109	11545	15305	22007	21189	25055	24806	29124	26502	27722	24089	24290	22229	19235	17409	14937	12269	9569	7182	4911	3709	2744	1970	1320	838	406			8.22	0	3	3	1
	660	18362	660	13123		675	58	180	232	607	1403	1127	2256	2988	5766	4820	7246	13518	16087	21542	22118	27108	26341	26532	26814	27646	24413	23484	22069	18929	17558	14921	12084	9531	7082	4787	3662	2746	1969	1297	850	408			8.25	3	1	1	1
	661	17486	661	12607		676	55	118	507	464	745	1735	2049	3636	5805	6916	7575	11485	16733	20376	22510	25836	22582	26130	25799	26831	24712	23565	21416	19081	17588	14711	12244	9694	7124	4855	3736	2743	1972	1331	871	424			8.28	0	0	1	4
	662	17509	662	11943		677	48	116	189	465	1376	1842	2469	3733	4789	4784	9981	11304	14082	20792	22711	24080	24587	26353	23618	25106	24246	23886	21190	18952	17312	14785	11914	9418	6939	4791	3711	2743	1972	1317	856	425			8.31	0	3	2	0
	663	16807	663	11921		678	51	108	327	776	1334	1656	1932	2813	4612	5904	6932	13072	11752	18719	21567	22586	21723	24801	23914	25430	23823	23092	21265	18779	17118	14663	11890	9384	6935	4789	3671	2719	2003	1342	887	425			8.34	2	0	3	0
	664	16263	664	11442		679	57	84	232	530	825	1476	1336	2927	5248	5731	6520	12812	14352	20531	18895	23269	21393	26624	22707	26112	22447	22021	20918	18577	16525	14263	11977	9400	6943	4823	3679	2704	2027	1358	891	437			8.37	1	0	1	3
	665	16180	665	11112		680	59	124	327	285	544	1134	1159	2042	4020	5737	7207	11774	12324	19177	18727	24137	21422	26633	22419	25756	21820	22602	20630	18424	16239	14047	12010	9447	6973	4753	3700	2776	1995	1366	886	434			8.4	1	2	7	2
	666	16015	666	10992		681	55	159	168	220	810	1898	2548	2227	5028	6628	6980	12240	11341	19441	19284	24169	22896	26078	24148	24625	22716	21067	20198	17700	16461	14230	11727	9405	6956	4807	3656	2718	2024	1357	887	448			8.43	4	1	0	1
	667	15967	667	10514		682	45	152	176	676	1062	933	1147	2194	5177	6278	8716	12027	12022	18893	17509	21207	20301	25495	22205	23145	21828	21594	20382	17502	16195	13739	11705	9373	6783	4700	3652	2752	2036	1397	895	454			8.46	1	1	1	1
	668	16056	668	10193		683	45	65	64	393	1094	1386	1885	1692	4156	4611	6296	9772	13868	15259	19978	20651	22256	24347	21387	23420	20632	21050	19893	17306	16261	13653	11592	9071	6801	4650	3654	2746	2033	1368	910	456			8.49	3	4	1	5
	669	15342	669	9925		684	48	52	215	426	422	1105	2259	2728	2768	5305	6857	8143	13793	17220	15959	20206	22065	24664	22433	23454	21785	20700	19408	17376	15436	13467	11537	9139	6744	4758	3654	2726	2033	1387	929	463			8.52	0	1	4	1
	670	14969	670	9425		685	47	84	357	366	534	1231	883	1832	3187	3048	6689	8660	13417	15027	17829	20175	21055	23487	21010	23583	21423	20456	18528	17130	15954	13600	11264	9036	6758	4729	3599	2709	2048	1415	930	469			8.55	1	3	2	2
	671	15793	671	9585		686	57	173	146	635	973	775	1996	2241	3785	3224	5257	11559	11771	17867	15489	20239	19941	21367	22164	22008	19914	19708	18496	17249	15405	13260	11217	8980	6647	4603	3668	2760	2029	1419	936	467			8.58	1	0	4	2
	672	14277	672	8996		687	55	68	68	583	1078	977	1833	2639	2549	4409	6811	10637	9685	16586	16704	21526	17676	20692	21548	21454	19204	19757	17960	16969	15264	13128	11171	8770	6642	4652	3634	2712	2055	1404	941	474			8.61	1	1	2	1
	673	14106	673	8521		688	49	47	281	539	1077	665	2204	2647	3988	3572	7494	10544	12336	12976	16257	20761	20116	21247	21007	21927	19064	20171	18506	16515	14747	12651	11079	8752	6664	4555	3569	2707	2057	1430	959	473			8.64	1	1	1	1
	674	14299	674	8093		689	47	51	281	533	948	743	1317	1266	3058	4550	7746	9217	11038	15160	16812	18878	18613	22257	19258	22321	19769	19851	18030	16400	14543	12805	10728	8905	6673	4619	3592	2703	2080	1441	968	486			8.67	1	1	1	0
	675	14379	675	8376		690	57	113	235	174	371	1415	1622	1598	4387	5233	7024	8968	10677	16073	17049	20797	18563	20117	20341	21604	18852	18333	17238	15529	14823	12857	10903	8791	6554	4537	3623	2689	2063	1431	965	478			8.7	2	1	1	0
	676	13259	676	7961		691	53	152	302	324	760	1151	1734	2444	2491	2652	6998	6423	11585	11938	15783	17883	17230	19377	18498	21738	19452	18373	17111	15624	14511	12649	10619	8652	6502	4497	3614	2745	2055	1451	981	494			8.73	4	1	2	1
	677	13856	677	7633		692	53	67	385	586	452	875	1265	2855	4107	2079	7043	6248	7422	12216	15057	17719	16907	19044	18875	19344	18673	18869	17527	15684	14254	12014	10502	8462	6382	4585	3610	2708	2039	1465	971	501			8.76	3	2	1	4
	678	12976	678	7196		693	45	45	57	317	857	635	1798	2695	1874	4838	6881	8266	6756	13538	15906	19136	16029	20532	18072	20872	17404	17346	16329	15648	13797	12366	10665	8497	6506	4539	3511	2739	2064	1434	982	499			8.79	1	4	1	1
	679	13587	679	7045		694	47	154	323	102	518	1542	588	1919	4236	4669	3808	8125	10213	11413	12230	19338	16634	18611	18013	19944	17042	17894	16634	15083	14238	12116	10465	8430	6317	4488	3575	2718	2049	1435	997	501			8.82	0	3	1	2
	680	12267	680	6865		695	42	114	148	603	603	1519	1121	2382	3756	4054	3941	8657	7771	13028	15739	17784	17025	19302	16784	19096	17941	17966	16702	15248	14052	11934	10272	8335	6252	4493	3493	2714	2046	1478	978	505			8.85	3	1	2	2
	681	12019	681	6661		696	37	132	112	200	477	1228	897	1495	2497	4485	3601	7253	7637	10955	13934	17555	15649	18098	16440	18936	17281	17446	15587	14379	13692	11650	10344	8220	6239	4419	3477	2674	2058	1461	991	514			8.88	0	0	1	3
	682	12878	682	6522		697	47	137	252	382	354	426	405	1855	3209	4194	3306	8677	6373	12943	15019	16078	16046	17447	17069	17797	15988	17318	15536	13980	13483	11601	9942	8249	6307	4391	3463	2712	2060	1468	984	508			8.91	1	3	2	1
	683	12071	683	6302		698	48	53	-32	151	617	1433	1777	1343	2756	2714	4978	7648	9126	13078	13521	16723	14675	18102	17295	18993	15932	16748	15108	14678	13271	11693	10096	7973	6083	4335	3435	2665	2047	1479	998	510			8.94	3	0	3	1
	684	11817	684	6138		699	42	134	49	226	805	1191	418	1416	1604	1965	3635	8563	8230	12613	12217	17298	14025	17994	16974	18257	16342	15886	14906	14332	12805	11002	9865	7937	6134	4327	3500	2689	2036	1464	1013	515			8.97	0	1	1	3
	685	11730	685	6189		700	54	10	-71	289	618	438	271	1355	2847	3963	3507	5366	8411	10257	13291	15696	13625	16107	16962	18174	16589	16091	14767	13397	13144	11211	9809	8047	6010	4340	3399	2679	2031	1492	1010	516			9	0	3	2	1
	686	11808	686	5798		701	36	67	239	121	519	1221	431	2369	2589	1603	4238	5617	7136	10860	12098	13708	13515	17232	15683	17319	15095	16368	14585	13671	12470	11072	9474	7713	6053	4344	3440	2623	2045	1466	1018	518			9.03	2	0	1	1
	687	11753	687	5713		702	40	64	38	0	586	1326	945	466	3381	3905	4464	8497	5436	11975	11666	15696	13963	14869	14114	17768	15486	14784	14285	13299	12747	11078	9642	7767	6019	4320	3366	2606	2046	1460	1020	520			9.06	2	0	1	3
	688	10553	688	5430		703	49	144	229	538	748	599	1599	2006	2902	1535	2040	6435	8252	11653	13223	14798	11849	16277	15883	16099	14580	15134	14420	13141	12605	10968	9590	7794	5864	4309	3351	2630	2028	1475	1021	536			9.09	1	2	2	4
	689	11371	689	5587		704	45	58	5	428	279	424	879	1693	2751	1792	3054	7560	6713	11962	10897	13371	13467	14966	15268	16103	14716	15452	14083	12494	11813	10689	9347	7605	5817	4157	3417	2576	2013	1460	1024	536			9.12	4	2	1	2
	690	10075	690	5232		705	40	67	185	83	126	317	1537	430	1230	3590	4767	7803	5082	11341	9992	13099	12713	15206	14823	15372	14687	14276	13510	12975	12071	10124	9069	7599	5904	4244	3328	2630	2008	1461	1033	535			9.15	1	1	2	2
	691	10346	691	5137		706	44	30	297	89	233	771	22	859	2489	1193	4294	7263	6510	9463	9617	13804	11718	13657	13124	16162	13436	15212	13926	12749	11971	10381	9002	7537	5784	4203	3303	2563	2000	1478	1038	538			9.18	3	4	1	1
	692	10836	692	5081		707	45	-20	-69	-2	400	644	784	913	982	680	3281	7597	5641	8730	10653	14871	10000	15316	13586	14869	13448	13692	13220	12389	11593	10077	9092	7395	5736	4189	3351	2545	2010	1468	1013	544			9.21	2	1	1	0
	693	9686	693	4996		708	40	2	-2	323	313	1210	1234	384	1947	3047	4893	5869	4446	8121	8484	14645	9628	13475	12100	16438	12896	13426	13688	12494	11211	10110	8903	7206	5628	4073	3295	2589	1991	1472	1027	538			9.24	0	3	1	0
	694	9817	694	4923		709	53	28	-103	126	169	828	499	186	1014	579	3051	6524	5433	7823	9552	12402	9381	14842	11720	14359	13372	14316	12775	11894	11523	9626	8928	7202	5604	4020	3305	2525	1968	1462	1033	545			9.27	0	2	0	0
	695	9422	695	4555		710	35	-40	-59	360	514	180	884	505	1878	196	1417	3498	5607	9491	11771	14091	9739	13404	11839	14835	12553	12813	12350	11630	11397	9914	8739	7251	5466	4022	3260	2551	1979	1485	1038	538			9.3	2	0	1	6
	696	9838	696	4492		711	44	4	-118	414	329	824	980	995	1421	1588	3122	4322	5659	10769	9749	11449	8538	13511	12267	14237	12552	12596	12275	11301	10975	9626	8489	6941	5456	4005	3239	2525	1980	1457	1020	552			9.33	5	0	2	2
	697	9793	697	4369		712	50	53	40	343	606	654	673	629	1184	470	3710	4803	4081	10531	9095	10292	8594	12364	12080	13929	12024	13592	11902	11601	10896	9655	8420	6897	5437	3983	3232	2511	1971	1464	1036	549			9.36	1	2	3	0
	698	8847	698	4246		713	53	-47	82	185	267	963	1074	636	1684	200	4294	4126	5032	10433	10122	13260	10327	13774	10328	14379	11989	12182	12258	11033	10432	9110	8568	6807	5287	3913	3175	2476	1962	1464	1023	554			9.39	1	5	3	0
	699	8867	699	4143		714	41	-1	139	-61	686	1175	665	1340	1821	-219	1739	4677	3142	7546	10530	10748	9927	12229	11373	14102	11886	12506	12139	11389	10207	9076	8283	6878	5419	3961	3194	2514	1955	1444	1029	547			9.42	4	1	2	0
	700	9682	700	4177		715	31	43	-11	272	764	579	-33	1635	872	28	454	2282	5117	9217	10683	10473	9408	11040	11276	13137	11093	11724	12062	11208	10672	8711	8021	6657	5324	3820	3220	2472	1950	1457	1043	542			9.45	1	1	2	0
	701	9248	701	3966		716	37	55	128	393	412	1074	975	1675	628	1723	497	3475	5475	6686	9414	12942	8298	10306	10719	13210	11288	12540	12105	10961	10223	8927	8238	6589	5263	3861	3101	2500	1926	1450	1015	552			9.48	1	4	1	1
	702	8423	702	3881		717	50	-55	129	-104	105	256	1181	569	1828	1809	1475	1865	2592	9021	8198	10816	6942	12650	10483	13275	11771	12474	11297	10301	9865	8838	7834	6621	5232	3865	3076	2477	1947	1424	1026	545			9.51	0	1	1	2
	703	8666	703	3721		718	41	45	-187	362	327	553	850	325	2091	962	2494	2487	4168	8064	7024	12462	9486	11371	10476	12360	11437	11928	11771	9951	9907	8783	8035	6593	5031	3701	3130	2414	1904	1455	1030	547			9.54	2	1	3	0
	704	8811	704	3595		719	37	72	201	339	100	781	445	500	464	1689	1702	3722	5705	6483	7093	11257	7704	12116	10107	12721	11565	11333	11479	9807	9598	8322	7778	6442	4960	3787	3031	2408	1934	1448	1032	555			9.57	1	0	2	6
	705	8960	705	3450		720	41	62	-199	-161	496	963	1101	899	1016	2008	2731	4080	5010	7840	8804	9617	6889	10425	9908	11114	11369	11244	10664	10204	9260	8222	7824	6394	5021	3698	3025	2381	1909	1439	1027	556			9.6	2	2	5	4
	706	8159	706	3365		721	29	1	46	27	-86	631	986	1283	831	1279	1565	4999	2526	9574	9837	10288	8636	9760	9973	12947	9981	10563	10832	9433	9428	8107	7470	6281	4873	3683	3008	2412	1886	1440	1029	558			9.63	2	1	1	0
	707	7469	707	3365		722	31	-23	80	374	-36	334	886	726	1949	343	905	5357	3456	6641	7051	8905	7219	10993	8849	12657	9848	10534	10201	9245	9227	8017	7699	6184	4804	3691	3050	2354	1917	1432	1008	554			9.66	1	2	1	6
	708	8373	708	3192		723	48	-31	-57	-130	204	-20	-393	170	1077	1685	1865	2349	5081	6313	8603	11447	7048	10909	9175	12247	9165	9908	10115	9294	8877	7826	7517	6272	4932	3533	3023	2404	1868	1425	1011	543			9.69	0	2	0	5
	709	7802	709	3123		724	39	-23	-188	38	180	914	-166	-111	2262	1923	290	2430	1956	5087	7734	9738	5101	9188	8263	11804	10218	10427	9653	9456	8695	7710	7390	6182	4789	3584	3001	2344	1849	1422	1000	552			9.72	3	1	2	2
	710	7581	710	3107		725	45	-55	41	66	264	444	838	185	1672	800	1619	1665	1559	6499	6065	10506	6380	9165	8464	11164	8982	10407	10340	9059	8908	7660	7375	6179	4710	3514	2920	2305	1840	1395	1004	546			9.75	2	0	1	1
	711	7254	711	3006		726	48	20	-77	206	570	-25	-233	1324	1760	-332	-79	2106	4861	8455	7213	11028	6361	10347	8969	10533	9642	9657	9871	8943	8597	7647	6939	5811	4731	3408	2871	2315	1871	1401	1008	549			9.78	0	3	0	2
	712	7085	712	2956		727	43	-35	-149	-94	-44	184	976	316	820	-157	1385	2334	949	7418	5710	10712	6482	10044	6466	10148	8634	10217	9877	8878	8657	7441	7219	5859	4654	3450	2919	2322	1827	1410	995	541			9.81	4	2	2	1
	713	7105	713	2962		728	40	-54	-191	-153	394	690	381	130	1445	1726	2873	3819	4748	6244	7505	8912	4827	9812	7778	10689	9709	9641	9351	9216	8469	7166	7066	5701	4508	3445	2833	2256	1835	1381	990	540			9.84	1	0	2	4
	714	6454	714	2748		729	42	-37	159	-170	384	-109	-375	685	1412	1775	2089	1650	1561	7114	7013	9096	4996	7568	6759	9012	8838	9489	9466	9047	7979	7141	6847	5707	4551	3355	2860	2292	1805	1363	987	543			9.87	3	4	1	4
	715	7089	715	2723		730	42	39	105	-113	484	-48	119	1216	1577	1426	-329	2943	809	5866	7419	9601	5852	9340	8115	9029	9057	8454	8732	8857	7821	6744	6800	5575	4481	3291	2804	2226	1813	1371	993	538			9.9	1	1	1	1
	716	6575	716	2726		731	27	54	-229	-182	-50	399	337	-523	1184	-1015	2061	2370	3087	5327	7538	7235	4243	6898	6505	10589	8878	9647	8375	8293	7686	6887	6637	5520	4463	3235	2807	2212	1789	1356	998	537			9.93	1	3	1	6
	717	6471	717	2373		732	36	54	55	241	256	302	-218	-258	841	587	-765	2042	1183	5819	6593	7890	6328	6770	5686	10038	8314	9298	8831	8242	7847	6538	6716	5450	4333	3246	2779	2193	1767	1355	975	547			9.96	1	1	2	2
	718	6675	718	2421		733	37	-13	-153	114	384	146	194	487	1569	332	1926	1820	585	6341	5335	6937	4747	6635	6538	8443	7870	9185	8099	7667	7538	6774	6601	5306	4260	3210	2676	2236	1757	1342	984	545			9.99	1	1	2	0
	719	6399	719	2194		734	50	55	19	297	43	525	-205	126	1240	-1180	469	3704	3187	4003	6690	9698	4117	7833	5392	9710	7233	7977	8690	7648	7704	6826	6492	5243	4177	3257	2701	2155	1755	1331	975	531			10.02	2	1	2	4
	720	6496	720	2392		735	41	31	-214	-46	-241	665	-187	49	-58	1231	-204	1440	2587	5331	7202	8744	5974	6864	6924	9798	8022	8607	8478	7382	7525	6651	6154	5400	4172	3197	2644	2140	1731	1347	962	538			10.05	2	1	2	3
	721	6284	721	2169		736	37	54	84	-167	-79	698	-13	-347	1129	1366	2320	2856	903	5480	3978	6918	4868	7808	6780	9122	7039	8611	8475	7644	7064	6419	6139	5220	4241	3167	2638	2121	1717	1341	976	531			10.08	3	2	3	3
	722	5408	722	1993		737	41	54	-142	-103	-157	293	197	-393	1599	878	222	3762	2134	5076	4452	7800	3330	5602	5917	9095	6775	7301	8028	7125	7448	6122	5954	5235	4200	3129	2590	2130	1752	1345	951	525			10.11	2	2	1	0
	723	6035	723	1989		738	29	-13	-298	-135	329	340	166	900	1460	207	960	1779	-405	4143	5120	6704	5378	5155	6001	7764	7124	8226	8260	7472	6965	6258	6012	5071	4072	3060	2584	2129	1730	1302	969	535			10.14	0	3	2	4
	724	6314	724	2040		739	31	55	-95	259	95	213	107	-1	670	-916	957	-162	359	4729	4613	7342	4743	5137	6502	8199	6884	8085	8191	7552	6898	6187	5879	5164	4077	3049	2503	2059	1691	1297	958	527			10.17	1	2	0	3
	725	5830	725	1920		740	48	54	7	76	77	173	206	-86	-86	-872	344	2414	3298	6241	4879	5587	4714	7607	5705	8537	6987	7001	7241	7486	6949	5745	5869	5077	3956	3037	2529	2028	1699	1324	943	524			10.2	2	0	0	2
	726	5321	726	1794		741	39	54	-93	97	-229	310	-154	955	259	-1290	-1473	2023	288	6401	4969	6590	2751	7037	5400	8296	6339	7396	7763	6794	6779	5944	5582	4914	3907	2892	2541	2014	1660	1287	935	520			10.23	1	1	1	1
	727	6071	727	1665		742	45	-13	-147	-44	283	726	522	-252	-553	975	1391	1771	2580	3488	6900	7789	2338	7425	5659	7704	5745	7112	7060	6857	6808	5821	5492	4727	3944	2880	2443	2033	1647	1278	944	522			10.26	1	2	2	0
	728	6376	728	1772		743	48	54	50	-86	-133	150	362	349	631	-1735	172	119	-690	5106	4632	7320	3978	5039	5964	7267	6786	6351	6779	6316	6416	5612	5721	4619	3802	2888	2492	1977	1628	1285	946	522			10.29	2	1	1	2
	729	5494	729	1725		744	43	54	84	-91	-350	43	-375	256	-499	-157	-27	3168	3121	6039	3512	7727	4225	6522	3862	8270	5445	6845	6894	6496	6227	5538	5615	4562	3785	2821	2464	2018	1628	1290	947	524			10.32	0	1	2	2
	730	5803	730	1546		745	40	-13	-142	33	392	194	307	-479	1375	-1590	-459	-199	-912	3812	3433	6172	2312	4457	4019	7404	6332	6385	6646	6605	6103	5601	5648	4758	3800	2826	2363	1972	1645	1263	941	523			10.35	2	2	2	2
	731	5329	731	1590		746	42	-13	-147	-44	283	94	-567	-653	1313	-554	325	494	1637	4068	2735	5593	4529	6559	4883	6249	5590	6084	6569	5982	5849	5549	5342	4643	3661	2756	2418	1952	1599	1254	934	518			10.38	2	0	1	1
	732	4752	732	1511		747	42	54	50	-86	-133	679	-811	-54	1271	133	-885	94	2651	4347	4126	6572	4383	5616	2997	6827	5576	6665	6535	6393	6305	5110	5119	4424	3572	2793	2308	1921	1588	1238	905	507			10.41	0	2	0	1
	733	5308	733	1473		748	27	54	84	-91	-350	-186	-358	-870	1448	-1267	980	-664	-1557	6328	5237	8123	1778	5902	3017	7647	5049	5823	5839	5680	5659	5207	5164	4299	3527	2705	2329	1908	1580	1246	922	510			10.44	5	2	3	0
	734	5005	734	1413		749	36	-13	-142	33	392	-260	-413	-68	-3	790	1507	1890	-1314	2760	4622	5764	2757	4485	4684	6808	4615	5186	6417	6262	5979	4716	5171	4303	3464	2735	2293	1878	1548	1218	904	505			10.47	5	0	1	3
	735	4804	735	1322		750	48	54	-298	-147	222	-98	-92	-1103	1122	-1752	-715	246	-536	4231	2837	7873	1982	5105	4214	5561	5657	5893	6233	6080	5657	4631	5183	4271	3558	2604	2227	1886	1568	1241	915	500			10.5	0	5	1	2
	736	5221	736	1275																																									10.53	4	5	0	4
	737	4842	737	1382																																									10.56	3	0	3	1
	738	4105	738	1218																																									10.59	2	4	3	2
	739	4498	739	1124																																									10.62	1	3	0	4
	740	4439	740	1124																																									10.65	1	2	0	3
	741	4494	741	1155																																									10.68	1	1	2	4
	742	3775	742	1080																																									10.71	1	1	2	3
	743	4142	743	1080																																									10.74	2	1	1	3
	744	3986	744	1014																																									10.77	1	1	1	1
	745	4032	745	982																																									10.8	2	2	0	1
	746	3746	746	837																																									10.83	1	1	0	3
	747	3573	747	910																																									10.86	3	2	1	4
	748	3854	748	771																																									10.89	1	1	2	0
	749	3501	749	787																																									10.92	1	3	1	2
	750	3529	750	837																																									10.95	3	1	1	3
	751	3668	751	790																																									10.98	0	1	0	2
	752	3421	752	863																																									11.01	1	3	0	1
	753	3647	753	693																																									11.04	2	0	1	4
	754	2639	754	655																																									11.07	0	1	1	4
	755	3031	755	677																																									11.1	2	2	0	1
	756	3757	756	683																																									11.13	2	0	1	3
	757	3139	757	693																																									11.16	1	2	3	1
	758	3449	758	614																																									11.19	1	2	0	0
	759	3876	759	585																																									11.22	0	1	2	2
	760	3565	760	567																																									11.25	2	1	0	1
	761	2162	761	611																																									11.28	1	0	4	0
	762	2752	762	579																																									11.31	1	2	2	3
	763	2943	763	523																																									11.34	1	1	0	1
	764	3137	764	516																																									11.37	2	1	3	3
	765	2549	765	532																																									11.4	0	1	0	1
	766	2784	766	488																																									11.43	3	2	0	4
	767	3152	767	409																																									11.46	2	0	0	2
	768	2816	768	434																																									11.49	2	3	0	2
	769	2528	769	416																																									11.52	2	2	2	4
	770	2578	770	381																																									11.55	2	2	2	2
	771	3039	771	409																																									11.58	3	2	4	2
	772	2293	772	340																																									11.61	4	2	1	1
	773	2492	773	406																																									11.64	1	3	1	3
	774	2142	774	343																																									11.67	1	4	1	3
	775	2097	775	343																																									11.7	0	1	0	2
	776	1948	776	299																																									11.73	2	1	2	2
	777	2266	777	318																																									11.76	0	0	1	2
	778	2301	778	277																																									11.79	1	2	5	2
	779	1579	779	371																																									11.82	3	0	0	3
	780	2062	780	302																																									11.85	3	1	0	5
	781	2189	781	264																																									11.88	3	3	1	2
	782	1910	782	242																																									11.91	1	3	3	1
	783	2870	783	220																																									11.94	3	3	2	3
	784	1767	784	252																																									11.97	5	1	0	4
	785	2263	785	192																																									12	0	3	2	2
	786	1588	786	217																																									12.03	0	5	0	0
	787	1503	787	252																																									12.06	1	0	1	3
	788	2087	788	220																																									12.09	1	0	1	2
	789	2381	789	236																																									12.12	0	1	1	1
	790	1158	790	217																																									12.15	3	1	3	1
	791	1646	791	176																																									12.18	1	0	3	1
	792	1408	792	129																																									12.21	0	3	1	3
	793	1506	793	208																																									12.24	2	1	2	0
	794	1540	794	164																																									12.27	2	0	4	2
	795	2299	795	176																																									12.3	0	2	0	3
	796	2127	796	132																																									12.33	1	2	0	3
	797	1520	797	148																																									12.36	0	0	2	0
	798	1859	798	186																																									12.39	1	1	4	1
	799	1197	799	148																																									12.42	0	0	0	2
	800	1738	800	135																																									12.45	0	1	2	0
																																													12.48	2	0	5	0
																																													12.51	0	0	2	3
																																													12.54	5	2	1	5
																																													12.57	1	0	1	1
																																													12.6	1	5	2	6
																																													12.63	2	1	4	1
																																													12.66	1	1	1	4
																																													12.69	1	2	1	0
																																													12.72	4	1	2	1
																																													12.75	2	1	0	3
																																													12.78	1	4	0	0
																																													12.81	1	2	2	0
																																													12.84	0	1	1	1
																																													12.87	1	1	1	3
																																													12.9	2	0	2	1
																																													12.93	1	1	3	2
																																													12.96	2	2	0	1
																																													12.99	2	1	3	0
																																													13.02	0	2	1	1
																																													13.05	5	2	2	0
																																													13.08	0	0	3	0
																																													13.11	2	5	2	2
																																													13.14	3	0	2	4
																																													13.17	6	2	2	0
																																													13.2	6	3	0	3
																																													13.23	2	6	3	1
																																													13.26	0	6	5	3
																																													13.29	2	2	0	1
																																													13.32	1	0	2	1
																																													13.35	2	2	0	0
																																													13.38	4	1	1	4
																																													13.41	4	2	3	1
																																													13.44	1	4	3	1
																																													13.47	1	4	3	3
																																													13.5	0	1	1	3
																																													13.53	3	1	2	5
																																													13.56	1	0	0	1
																																													13.59	1	3	3	5
																																													13.62	2	1	1	2
																																													13.65	4	1	2	2
																																													13.68	2	2	5	0
																																													13.71	3	4	0	2
																																													13.74	4	2	1	2
																																													13.77	1	3	1	1
																																													13.8	2	4	3	1
																																													13.83	0	1	3	2
																																													13.86	0	2	1	1
																																													13.89	1	0	1	3
																																													13.92	1	0	0	3
																																													13.95	2	1	1	3
																																													13.98	0	1	1	0
																																													14.01	2	2	1	1
																																													14.04	1	0	0	1
																																													14.07	3	2	1	1
																																													14.1	4	1	1	3
																																													14.13	4	3	1	6
																																													14.16	2	4	2	1
																																													14.19	1	4	1	1
																																													14.22	4	2	2	3
																																													14.25	0	1	1	2
																																													14.28	1	4	1	2
																																													14.31	1	0	2	1
																																													14.34	3	1	3	1
																																													14.37	2	1	2	1
																																													14.4	2	3	2	3
																																													14.43	1	2	2	1
																																													14.46	1	2	1	2
																																													14.49	1	1	2	2
																																													14.52	6	1	0	4
																																													14.55	1	1	1	4
																																													14.58	1	6	0	1
																																													14.61	2	1	0	1
																																													14.64	2	1	0	4
																																													14.67	0	2	1	1
																																													14.7	2	2	0	2
																																													14.73	0	0	1	3
																																													14.76	3	2	1	2
																																													14.79	2	0	1	3
																																													14.82	2	3	0	0
																																													14.85	2	2	4	1
																																													14.88	1	2	0	0
																																													14.91	0	2	3	1
																																													14.94	0	1	0	2
																																													14.97	0	0	2	0
																																													15	3	0	2	1
																																													15.03	0	0	3	1
																																													15.06	0	3	0	1
																																													15.09	5	0	1	5
																																													15.12	0	0	0	3
																																													15.15	2	5	1	1
																																													15.18	1	0	2	2
																																													15.21	1	2	2	1
																																													15.24	2	1	0	4
																																													15.27	0	1	3	1
																																													15.3	1	2	0	2
																																													15.33	3	0	1	3
																																													15.36	1	1	0	2
																																													15.39	3	3	2	4
																																													15.42	2	1	2	5
																																													15.45	1	3	3	0
																																													15.48	3	2	0	2
																																													15.51	0	1	1	1
																																													15.54	0	3	0	2
																																													15.57	3	0	0	1
																																													15.6	1	0	1	2
																																													15.63	1	3	2	3
																																													15.66	2	1	4	2
																																													15.69	1	1	1	2
																																													15.72	3	2	4	0
																																													15.75	1	1	1	1
																																													15.78	4	3	1	3
																																													15.81	1	1	2	0
																																													15.84	1	4	1	0
																																													15.87	0	1	1	2
																																													15.9	2	1	1	0
																																													15.93	2	0	0	2
																																													15.96	0	2	0	2
																																													15.99	4	2	2	2
																																													16.02	0	0	2	2
																																													16.05	1	4	3	2
																																													16.08	1	0	2	4
																																													16.11	2	1	0	4
																																													16.14	3	1	1	2
																																													16.17	2	2	0	0
																																													16.2	2	3	3	0
																																													16.23	0	2	5	2
																																													16.26	1	2	1	0
																																													16.29	0	0	1	1
																																													16.32	2	1	1	2
																																													16.35	2	0	3	4
																																													16.38	1	2	3	1
																																													16.41	1	2	0	3
																																													16.44	5	1	3	3
																																													16.47	1	1	6	0
																																													16.5	3	5	0	6
																																													16.53	2	1	0	3
																																													16.56	0	3	0	0
																																													16.59	3	2	1	0
																																													16.62	2	0	0	3
																																													16.65	2	3	3	0
																																													16.68	4	2	2	6
																																													16.71	1	2	1	6
																																													16.74	0	4	4	0
																																													16.77	2	1	3	2
																																													16.8	1	0	2	1
																																													16.83	0	2	3	3
																																													16.86	3	1	1	0
																																													16.89	1	0	4	2
																																													16.92	2	3	4	1
																																													16.95	2	1	4	0
																																													16.98	3	2	1	1
																																													17.01	0	2	2	1
																																													17.04	1	3	3	1
																																													17.07	1	0	1	1
																																													17.1	0	1	1	1
																																													17.13	0	1	2	2
																																													17.16	3	0	2	0
																																													17.19	3	0	1	1
																																													17.22	0	3	2	4
																																													17.25	1	3	1	3
																																													17.28	3	0	2	3
																																													17.31	1	1	0	0
																																													17.34	0	3	1	2
																																													17.37	1	1	0	1
																																													17.4	1	0	2	1
																																													17.43	2	1	1	2
																																													17.46	4	1	2	2
																																													17.49	1	2	0	2
																																													17.52	2	4	2	2
																																													17.55	3	1	3	3
																																													17.58	1	2	4	3
																																													17.61	2	3	3	1
																																													17.64	4	1	1	1
																																													17.67	1	2	1	0
																																													17.7	5	4	0	2
																																													17.73	3	1	1	5
																																													17.76	1	5	4	3
																																													17.79	1	3	0	1
																																													17.82	1	1	1	2
																																													17.85	0	1	0	3
																																													17.88	1	1	5	2
																																													17.91	0	0	3	0
																																													17.94	4	1	2	0
																																													17.97	3	0	1	3
																																													18	1	4	2	4
																																													18.03	0	3	1	2
																																													18.06	4	1	3	3
																																													18.09	0	0	3	2
																																													18.12	1	4	1	2
																																													18.15	1	0	1	1
																																													18.18	1	1	1	3
																																													18.21	3	1	0	1
																																													18.24	3	1	3	3
																																													18.27	2	3	2	0
																																													18.3	1	3	0	3
																																													18.33	0	2	2	1
																																													18.36	1	1	3	3
																																													18.39	0	0	0	3
																																													18.42	0	1	2	3
																																													18.45	1	0	4	0
																																													18.48	1	0	4	0
																																													18.51	4	1	1	1
																																													18.54	2	1	1	1
																																													18.57	1	4	1	2
																																													18.6	3	2	2	3
																																													18.63	0	1	0	1
																																													18.66	1	3	0	2
																																													18.69	0	0	2	1
																																													18.72	0	1	1	5
																																													18.75	0	0	0	4
																																													18.78	0	0	1	3
																																													18.81	2	0	3	5
																																													18.84	2	0	3	3
																																													18.87	2	2	1	3
																																													18.9	3	2	3	1
																																													18.93	3	2	1	0
																																													18.96	1	3	2	1
																																													18.99	2	3	1	1
																																													19.02	4	1	3	0
																																													19.05	2	2	2	1
																																													19.08	0	4	1	1
																																													19.11	5	2	1	3
																																													19.14	1	0	1	1
																																													19.17	1	5	2	0
																																													19.2	4	1	3	3
																																													19.23	1	1	3	1
																																													19.26	2	4	1	1
																																													19.29	2	1	1	0
																																													19.32	0	2	0	0
																																													19.35	0	2	0	2
																																													19.38	2	0	0	1
																																													19.41	3	0	0	0
																																													19.44	2	2	0	4
																																													19.47	1	3	1	3
																																													19.5	1	2	0	0
																																													19.53	1	1	2	2
																																													19.56	2	1	0	0
																																													19.59	0	1	3	2
																																													19.62	1	2	0	2
																																													19.65	1	0	6	5
																																													19.68	0	1	0	3
																																													19.71	1	1	1	0
																																													19.74	0	0	2	2
																																													19.77	2	1	1	3
																																													19.8	7	0	1	1
																																													19.83	0	2	1	4
																																													19.86	0	7	0	4
																																													19.89	1	0	7	1
																																													19.92	2	0	3	1
																																													19.95	0	1	1	0
																																													19.98	1	2	1	2
																																													20.01	0	0	1	0
																																													20.04	2	1	3	1
																																													20.07	2	0	1	4
																																													20.1	1	2	1	1
																																													20.13	0	2	0	0
																																													20.16	4	1	2	1
																																													20.19	0	0	4	2
																																													20.22	2	4	3	4
																																													20.25	1	0	2	0
																																													20.28	2	2	2	1
																																													20.31	3	1	1	2
																																													20.34	1	2	0	1
																																													20.37	3	3	4	0
																																													20.4	5	1	2	1
																																													20.43	0	3	6	2
																																													20.46	5	5	0	0
																																													20.49	0	0	1	1
																																													20.52	1	5	2	1
																																													20.55	1	0	5	1
																																													20.58	5	1	2	2
																																													20.61	1	1	0	1
																																													20.64	3	5	6	9
																																													20.67	2	1	0	2
																																													20.7	4	3	1	4
																																													20.73	2	2	1	1
																																													20.76	2	4	3	0
																																													20.79	3	2	0	2
																																													20.82	1	2	1	2
																																													20.85	5	3	4	0
																																													20.88	1	1	0	3
																																													20.91	1	5	0	2
																																													20.94	4	1	1	1
																																													20.97	1	1	2	1
																																													21	1	4	2	0
																																													21.03	1	1	1	3
																																													21.06	2	1	3	0
																																													21.09	1	1	3	4
																																													21.12	0	2	3	2
																																													21.15	4	1	1	1
																																													21.18	2	0	1	0
																																													21.21	0	4	0	2
																																													21.24	1	2	3	4
																																													21.27	1	0	3	0
																																													21.3	1	1	3	1
																																													21.33	2	1	1	1
																																													21.36	0	1	1	4
																																													21.39	2	2	2	1
																																													21.42	0	0	0	0
																																													21.45	0	2	4	2
																																													21.48	3	0	0	1
																																													21.51	1	0	0	1
																																													21.54	3	3	0	2
																																													21.57	2	1	3	1
																																													21.6	1	3	1	6
																																													21.63	3	2	0	1
																																													21.66	0	1	2	0
																																													21.69	1	3	4	3
																																													21.72	0	0	2	1
																																													21.75	1	1	3	0
																																													21.78	1	0	1	1
																																													21.81	2	1	5	2
																																													21.84	1	1	1	4
																																													21.87	2	2	2	0
																																													21.9	2	1	1	3
																																													21.93	5	2	5	0
																																													21.96	2	2	3	1
																																													21.99	1	5	0	1
																																													22.02	3	2	1	4
																																													22.05	0	1	1	1
																																													22.08	1	3	2	3
																																													22.11	2	0	4	2
																																													22.14	0	1	0	0
																																													22.17	1	2	3	0
																																													22.2	1	0	6	4
																																													22.23	1	1	0	2
																																													22.26	1	1	1	1
																																													22.29	2	1	0	2
																																													22.32	1	1	4	2
																																													22.35	1	2	2	1
																																													22.38	3	1	2	0
																																													22.41	2	1	1	2
																																													22.44	2	3	1	2
																																													22.47	2	2	0	2
																																													22.5	3	2	2	1
																																													22.53	0	2	0	0
																																													22.56	1	3	0	4
																																													22.59	1	0	2	3
																																													22.62	2	1	3	2
																																													22.65	2	1	1	0
																																													22.68	1	2	0	2
																																													22.71	1	2	3	2
																																													22.74	1	1	1	1
																																													22.77	4	1	0	2
																																													22.8	2	1	4	1
																																													22.83	1	4	0	2
																																													22.86	0	2	1	4
																																													22.89	2	1	0	2
																																													22.92	0	0	2	1
																																													22.95	3	2	7	3
																																													22.98	4	0	2	1
																																													23.01	1	3	4	2
																																													23.04	4	4	3	0
																																													23.07	0	1	1	1
																																													23.1	1	4	1	0
																																													23.13	2	0	2	1
																																													23.16	1	1	3	0
																																													23.19	0	2	3	0
																																													23.22	1	1	2	0
																																													23.25	0	0	0	0
																																													23.28	0	1	3	1
																																													23.31	3	0	1	3
																																													23.34	4	0	0	5
																																													23.37	2	3	0	1
																																													23.4	0	4	6	0
																																													23.43	4	2	3	0
																																													23.46	0	0	1	2
																																													23.49	2	4	1	5
																																													23.52	1	0	1	4
																																													23.55	2	2	4	2
																																													23.58	1	1	4	3
																																													23.61	3	2	0	2
																																													23.64	1	1	1	0
																																													23.67	1	3	2	0
																																													23.7	0	1	0	1
																																													23.73	2	1	1	1
																																													23.76	0	0	0	2
																																													23.79	2	2	0	1
																																													23.82	3	0	7	0
																																													23.85	1	2	4	2
																																													23.88	1	3	2	1
																																													23.91	0	1	1	1
																																													23.94	2	1	1	2
																																													23.97	3	0	0	0
																																													24	2	2	1	0
																																													24.03	1	3	1	2
																																													24.06	4	2	1	3
																																													24.09	2	1	3	2
																																													24.12	1	4	2	1
																																													24.15	1	2	3	1
																																													24.18	2	1	1	1
																																													24.21	0	1	1	4
																																													24.24	2	2	1	2
																																													24.27	1	0	2	3
																																													24.3	0	2	4	2
																																													24.33	0	1	2	1
																																													24.36	3	0	0	2
																																													24.39	2	0	2	0
																																													24.42	5	3	0	3
																																													24.45	1	2	2	0
																																													24.48	2	5	0	2
																																													24.51	3	1	2	2
																																													24.54	0	2	3	3
																																													24.57	0	3	1	0
																																													24.6	3	0	3	0
																																													24.63	0	0	1	1
																																													24.66	2	3	1	0
																																													24.69	0	0	1	1
																																													24.72	1	2	3	1
																																													24.75	1	0	0	4
																																													24.78	0	1	4	1
																																													24.81	3	1	5	1
																																													24.84	2	0	1	2
																																													24.87	0	3	2	2
																																													24.9	2	2	1	0
																																													24.93	2	0	4	0
																																													24.96	3	2	0	0
																																													24.99	1	2	2	1
																																													25.02	1	3	1	2
[truncated: 76 more columns]

## Sheet: Fig. 3
	B				G
	X	Y			X	Y
	325	2.82			Tartaric acid	1.81
	375	3.19			Citric acid	1.28
	425	4.17			p-phthalic acid	1.42
	475	5.25			Vitamin C	1.79
	525	6.72			Urea	1.94
	575	7.47			Dopamine	1.47
					Melamine	1.78
					Thiourea	1.46
					RHB	1.97
					RH6G	1.87
					Quinine sulphate	1.84
					Sulforhodamine B	1.74

## Sheet: Fig. 4
	C													E									F									H				I
	FL and RTP					Refection									90o	80o	70o	60o	50o	40o	30o			90o	80o	70o	60o	50o	40o	30o			FL	RTP			90o	85o	80o	75o	70o	65o	60o	55o	50o	45o	40o	35o	30o
																							X	Y								X	Y			X	Y
	250	428	250	827		299.105	2.51343	299.105	2.10346	299.105	0.18134			350	1565	1003	3632	2386	1236	3682	34077		350	892	310	1291	1117	-1126	1816	21390		90	1	1		250	376	706	260	513	955	796	187	166	829	712	730	595	582
	251	1209	251	604		299.58	3.08	299.58	2.20608	299.58	0.66934			351	1180	1880	3989	2422	4403	333	34124		351	706	536	690	410	-212	1150	22176		80	1.26	1.17		251	912	993	1008	529	519	561	383	881	542	723	628	490	924
	252	1834	252	569		300.056	3.32891	300.056	2.11079	300.056	0.81734			352	1371	1410	4085	3170	1648	4232	36170		352	481	523	889	864	-1090	1813	21541		70	1.86	1.38		252	1181	924	1008	1122	869	953	862	1050	622	457	674	1007	814
	253	1455	253	538		300.532	2.95053	300.532	2.34756	300.532	1.03534			353	1686	2388	2425	5406	3822	2099	39999		353	553	493	817	1757	380	2315	22696		60	2.31	2.17		253	932	1610	1059	887	1070	1510	1468	1456	652	709	1063	462	924
	254	727	254	211		301.007	3.67483	301.007	3.2044	301.007	0.85934			354	1428	1754	3255	5423	2472	2422	42706		354	657	482	396	1492	-746	1573	22749		50	4.16	3.26		254	705	689	1255	1275	923	775	683	797	1175	1138	375	359	923
	255	1202	255	873		301.483	2.57388	301.483	2.47932	301.483	0.94734			355	1266	2990	2733	4278	2740	5105	44515		355	839	1006	584	1039	-777	2365	25236		40	6.83	2.63		255	746	868	865	1052	1041	453	779	319	793	951	875	383	414
	256	1147	256	759		301.959	2.77764	301.959	3.21628	301.959	0.91134			356	1357	1320	2006	3507	6010	6114	45624		356	606	858	622	1032	318	1965	24889		30	3.65	1.63		256	519	778	755	154	668	76	525	291	405	150	372	240	472
	257	1161	257	209		302.434	3.53211	302.434	2.41127	302.434	0.09134			357	1368	3130	4747	3313	3706	2174	46739		357	637	687	774	989	797	1232	25891						257	1266	896	1467	1241	1372	1195	1244	968	642	643	953	842	1043
	258	797	258	282		302.91	3.14926	302.91	2.61425	302.91	1.07334			358	1191	1835	2407	3214	6563	6154	50264		358	1069	1421	1469	810	-455	1166	27015						258	936	848	1503	1298	1498	863	1015	1229	741	863	1082	516	612
	259	1120	259	843		303.385	3.38915	303.385	3.13922	303.385	0.67137			359	2265	1531	2577	3400	5942	6832	53724		359	986	1107	1093	1812	576	2408	29171						259	777	300	608	375	903	783	674	941	902	846	713	252	191
	260	1663	260	334		303.861	2.69896	303.861	2.3382	303.861	0.16			360	1445	2576	3020	3177	4448	5490	55914		360	486	1420	825	1716	388	2587	31378						260	732	994	1454	935	1150	1335	1195	1254	950	779	849	885	711
	261	1180	261	854		304.336	2.71673	304.336	3.02519	304.336	1.34617			361	1970	3286	3122	4238	6160	5344	61597		361	767	1481	880	1450	-129	2129	31601						261	1195	1441	936	861	798	1398	732	1163	645	760	772	825	870
	262	1673	262	494		304.812	2.77653	304.812	3.11417	304.812	0.43377			362	1485	3486	4852	6034	3240	8560	63331		362	1085	1073	650	1346	-313	2936	32488						262	1072	1087	583	938	781	635	1216	882	571	853	407	340	498
	263	1820	263	860		305.287	3.1043	305.287	2.93948	305.287	1.31712			363	2096	3612	4448	5061	6678	7158	64104		363	805	1232	1738	1588	-469	2076	32962						263	745	725	822	1215	856	635	724	1186	626	866	673	271	286
	264	1728	264	898		305.762	3.70811	305.762	2.60717	305.762	0.22635			364	1494	2900	3255	4664	6228	6994	70762		364	1237	1486	1585	2058	875	3481	36001						264	522	579	1213	987	720	1221	801	547	734	929	1025	822	464
	265	1157	265	99		306.238	3.09988	306.238	2.93323	306.238	0.34749			365	1857	2650	4054	5480	4511	6755	72277		365	1051	850	1851	1563	1169	2703	35499						265	1271	683	946	579	734	991	1096	469	649	544	297	803	845
	266	1837	266	504		306.713	3.55368	306.713	3.05164	306.713	0.5625			366	2413	3867	5653	7606	8479	7124	75233		366	1195	754	1180	1431	382	2927	38718						266	1260	911	1115	1195	1178	712	512	432	414	484	836	558	789
	267	1870	267	404		307.188	3.52345	307.188	2.14441	307.188	0.40946			367	3045	3684	4887	5475	9005	10099	79476		367	1536	862	1319	1807	1138	3864	38373						267	546	756	540	659	1029	887	663	971	684	980	416	277	322
	268	688	268	820		307.664	3.53525	307.664	1.90954	307.664	0.17033			368	2705	2947	3944	7327	9354	8133	82997		368	1443	1150	1230	1202	1005	2352	41363						268	843	833	598	869	522	1025	514	832	794	541	860	934	600
	269	560	269	861		308.139	2.79702	308.139	3.02104	308.139	0.68713			369	2201	4007	4686	6889	6006	10429	89216		369	1178	1551	2042	1252	84	4442	41190						269	1087	1226	673	1219	997	681	725	436	933	1093	1016	280	815
	270	870	270	691		308.614	3.24079	308.614	1.80889	308.614	0.92787			370	2201	4367	6357	7765	7777	7984	92301		370	1009	1086	1818	1675	1541	3116	42707						270	918	1189	858	1079	910	577	1121	583	884	1000	327	928	755
	271	1772	271	160		309.089	3.1986	309.089	2.7251	309.089	0.16056			371	2286	3721	6543	9302	7941	12669	97216		371	1565	1486	2044	2332	567	4716	45090						271	891	803	619	670	583	1111	653	831	483	807	582	793	877
	272	1637	272	144		309.564	4.10236	309.564	2.74968	309.564	0.56923			372	2789	4412	5204	9359	7553	13025	98593		372	1834	1196	1540	2176	1988	3604	46868						272	956	1220	968	798	1124	591	1080	842	836	726	695	340	977
	273	1094	273	472		310.04	2.91613	310.04	2.41462	310.04	0.58385			373	2945	5073	7178	7530	9268	14363	101773		373	1620	1313	1461	2867	463	4482	47008						273	720	1147	1091	1206	502	909	766	570	916	1006	870	547	569
	274	1497	274	70		310.515	2.96594	310.515	2.53192	310.515	0.75446			374	3249	4925	7257	8267	10612	16235	108394		374	1414	2230	1393	2967	2258	4340	50170						274	544	1081	512	602	985	955	445	974	629	319	712	349	325
	275	1136	275	923		310.99	3.05971	310.99	1.78358	310.99	1.21398			375	2925	5041	8225	10165	11380	15933	110827		375	1767	1617	2294	2925	2463	5840	49523						275	979	634	650	734	1181	1216	709	923	1147	716	357	606	731
	276	566	276	334		311.465	3.97747	311.465	2.19759	311.465	1.23563			376	3629	5858	6423	8358	9947	18151	115952		376	1882	1852	1768	2280	1625	5765	51229						276	840	533	844	575	1134	1050	1069	956	1075	568	929	642	876
	277	1315	277	838		311.94	3.76672	311.94	2.69032	311.94	0.14544			377	3453	5238	7300	10769	10418	15942	119303		377	1674	2497	2035	2402	1219	6125	51758						277	774	952	1045	1111	871	1260	531	1131	999	739	1011	343	346
	278	1405	278	690		312.415	3.60925	312.415	2.12769	312.415	0.6934			378	4429	4893	8162	10218	12287	21954	123135		378	1848	2626	2440	2717	3066	6572	54728						278	941	731	537	966	535	797	457	960	1115	828	742	536	386
	279	1867	279	672		312.89	4.14107	312.89	2.05569	312.89	0.70956			379	4438	5193	8789	12759	15621	23485	127153		379	1976	1778	2641	3704	2222	7577	57072						279	1034	616	786	901	1194	1050	1066	831	585	1083	850	488	622
	280	1799	280	793		313.365	3.08621	313.365	2.23232	313.365	1.11793			380	5141	6786	9954	12932	12856	22666	132059		380	1741	2802	2780	2830	2782	6916	57085						280	874	670	889	843	671	886	1106	852	714	669	946	281	391
	281	1409	281	604		313.84	4.02061	313.84	2.34958	313.84	1.08051			381	5075	6193	8533	11961	14176	24270	134821		381	2408	2094	2381	2816	2703	7734	59097						281	553	1147	1076	911	694	555	622	813	812	427	891	986	489
	282	2115	282	668		314.315	3.6423	314.315	1.98148	314.315	0.44534			382	5395	6447	10417	12634	17715	27637	139318		382	1973	2532	3311	3485	2894	8481	60506						282	1082	451	1167	1166	992	664	640	999	481	686	879	661	715
	283	1902	283	916		314.79	3.15528	314.79	2.57001	314.79	1.10842			383	5583	6907	9713	13350	18628	29522	145180		383	2225	2424	2770	3069	2846	7969	60826						283	474	943	874	749	1014	670	768	828	941	323	964	243	617
	284	1761	284	735		315.265	3.14154	315.265	2.26317	315.265	0.31778			384	4905	7361	10813	16000	19197	26953	147951		384	2444	2403	3161	4001	3956	9095	63262						284	638	914	917	1217	1159	1140	1099	487	1090	932	768	849	470
	285	481	285	462		315.739	3.3471	315.739	2.61098	315.739	0.20343			385	5763	8447	10820	13520	16465	30167	151569		385	2480	2464	3742	4231	3796	9361	63433						285	822	1229	1183	500	1048	618	859	824	884	632	719	874	928
	286	1241	286	744		316.214	3.64995	316.214	2.5714	316.214	0.85137			386	6200	7382	12216	17691	17710	33880	156495		386	2497	2718	2994	3908	4067	9811	64465						286	1019	605	618	1008	729	1005	784	968	833	563	885	998	942
	287	1595	287	65		316.689	4.21808	316.689	2.36247	316.689	1.05963			387	6584	8117	12264	15039	21910	34262	160147		387	3115	3279	4044	4621	4897	11847	66693						287	562	544	769	835	876	1083	981	702	1009	497	548	547	653
	288	1283	288	233		317.164	3.16349	317.164	2.98182	317.164	0.42416			388	5973	8113	14958	17398	19172	38231	166960		388	2685	3537	3224	4805	5195	11144	66652						288	1154	924	504	606	1051	713	666	570	750	501	498	693	865
	289	1437	289	448		317.638	3.7062	317.638	2.42545	317.638	0.649			389	6715	8844	14993	17341	20423	37729	169867		389	3315	3571	3540	5199	4204	13440	70152						289	673	935	1126	687	767	1029	958	936	1075	440	369	991	474
	290	706	290	693		318.113	4.2562	318.113	2.66334	318.113	0.66612			390	7569	9079	15973	19591	25180	41633	172968		390	2772	3634	3481	4947	4915	13213	69015						290	506	1072	1215	1128	918	779	657	848	805	965	1025	254	637
	291	1826	291	506		318.588	3.3855	318.588	1.97352	318.588	0.39552			391	7481	10400	15179	19845	23983	43129	173944		391	3376	3451	4289	4829	5376	13952	70783						291	846	578	564	1263	526	785	928	1113	870	330	1004	407	333
	292	932	292	744		319.063	3.87808	319.063	1.97796	319.063	0.2692			392	7247	10696	16843	22186	26477	46037	178697		392	3135	3426	4111	5919	4900	14584	72728						292	1241	978	793	1201	496	1223	1145	696	1110	672	685	463	530
	293	2142	293	640		319.537	3.94394	319.537	1.96067	319.537	0.84316			393	8784	11485	17337	23477	26702	50376	181483		393	3312	4454	4112	5088	5804	16699	73911						293	919	1070	1008	1001	722	688	632	935	659	841	501	408	461
	294	2118	294	226		320.012	3.3551	320.012	3.07167	320.012	0.3194			394	8502	12212	18549	22771	26579	53120	185442		394	3716	4078	4751	5417	5432	17720	73539						294	862	814	923	641	526	764	1172	721	1121	704	771	660	502
	295	481	295	676		320.486	3.55555	320.486	2.15292	320.486	0.90989			395	8271	11479	17598	22145	29524	56197	188976		395	4033	4493	5095	6013	6575	17216	75789						295	987	857	656	541	830	1074	1061	902	1089	617	557	804	1000
	296	612	296	212		320.961	3.54528	320.961	2.73447	320.961	0.18665			396	9503	13048	17889	26033	28613	62339	191637		396	3953	4686	5480	6565	6808	19034	76763						296	993	871	1045	1164	993	527	1227	713	1099	895	550	666	893
	297	1527	297	924		321.435	3.41631	321.435	2.71826	321.435	0.93565			397	9414	12497	20674	25128	31685	64642	195395		397	3907	4368	5228	6851	7904	20728	76487						297	482	1004	709	1181	908	1017	588	444	477	812	916	1009	617
	298	1840	298	57		321.91	4.10662	321.91	1.95234	321.91	0.94091			398	10220	13829	21258	27537	31849	70641	198909		398	4683	5299	5392	6175	7014	21561	78371						298	789	930	610	783	1110	558	440	1085	650	404	379	369	552
	299	845	299	112		322.384	4.07822	322.384	2.83269	322.384	0.44239			399	10768	13732	20230	27913	35608	72328	198912		399	4782	5265	5716	6345	6828	23215	79279						299	824	546	1192	634	913	517	548	1023	844	953	511	792	345
	300	839	300	753		322.859	4.02912	322.859	2.35932	322.859	0.6381			400	10571	15087	23581	29678	35126	75992	201650		400	4927	5206	5297	7045	7360	24402	79354						300	923	519	654	755	566	714	1059	733	405	924	612	786	297
	301	504	301	552		323.333	3.8313	323.333	2.87621	323.333	0.04401			401	11685	15954	22898	30154	37396	77387	205089		401	4543	4868	5754	6961	7612	24933	82040						301	749	1270	740	494	1030	708	1046	1060	942	534	288	432	383
	302	2041	302	916		323.808	4.1473	323.808	2.44903	323.808	1.06613			402	10889	16566	24468	30094	38807	86740	206612		402	5284	5212	6340	7681	9377	25959	80654						302	943	766	1011	747	1001	842	840	556	881	336	515	789	585
	303	2154	303	656		324.282	3.1313	324.282	2.20584	324.282	0.86643			403	11413	15529	25410	32589	41581	89984	207865		403	4587	6184	6668	7884	9325	27560	82831						303	1104	960	834	1102	921	838	1161	874	870	548	669	752	425
	304	724	304	798		324.756	3.6093	324.756	1.98442	324.756	0.95291			404	12156	16123	24805	33583	39510	91772	206764		404	5557	5508	6310	7836	9516	30075	83488						304	980	698	686	490	534	972	507	466	784	323	791	298	792
	305	949	305	754		325.231	3.2753	325.231	2.83271	325.231	0.11354			405	12794	17873	26817	33923	44341	97227	211227		405	5084	5836	6430	8251	10468	31035	83381						305	1136	784	968	956	717	776	496	1065	480	400	808	264	234
	306	645	306	851		325.705	3.9153	325.705	2.89473	325.705	1.21431			406	12612	18874	26534	35425	46066	100635	209699		406	5682	5793	6351	8558	9291	32557	84187						306	1103	597	995	680	1172	943	858	559	878	1077	541	721	279
	307	1766	307	770		326.179	3.5973	326.179	2.12049	326.179	1.14124			407	13254	18385	28310	37260	45664	105508	210022		407	5266	6526	7195	8546	9495	33793	84775						307	1213	1141	631	1255	874	924	1113	990	720	579	795	635	878
	308	2022	308	260		326.653	4.2213	326.653	3.02597	326.653	0.21626			408	13618	18708	28018	37314	47970	112923	213288		408	5545	6803	7302	8560	11066	35729	84556						308	892	1120	939	1015	880	814	529	850	1072	502	714	975	262
	309	1424	309	550		327.128	3.1313	327.128	2.46918	327.128	0.61739			409	14229	20376	30459	39802	49826	118047	213253		409	5556	7211	7071	9084	10848	36636	84344						309	750	1285	1097	750	783	806	1121	739	753	1123	1076	798	612
	310	737	310	48		327.602	3.4253	327.602	2.87411	327.602	0.08662			410	14815	19708	29866	39732	52382	126582	214083		410	5558	7017	7624	9743	10486	38762	83456						310	892	1134	684	1238	1270	737	867	775	666	872	999	879	487
	311	1765	311	584		328.076	4.1713	328.076	1.95877	328.076	0.91391			411	14724	21570	32340	39950	50215	130304	211732		411	6053	7385	7715	9789	11935	40155	84512						311	1287	569	1189	1281	841	1175	797	481	1112	945	561	401	329
	312	642	312	890		328.55	4.3853	328.55	2.10317	328.55	0.20526			412	15713	21861	32792	42603	52501	137775	213884		412	5984	6746	8060	9649	12897	42245	86016						312	631	963	1125	1015	1284	1116	924	594	680	804	853	1055	924
	313	1771	313	476		329.024	3.3533	329.024	3.17528	329.024	1.04469			413	16302	21116	33811	44537	55573	141865	212417		413	6474	7178	8343	9721	13223	44918	83817						313	963	633	1038	1280	674	1212	871	1161	463	558	574	629	947
	314	1862	314	393		329.498	3.8173	329.498	1.94912	329.498	0.75414			414	16114	22209	33677	42709	56440	148617	213810		414	6194	7312	8389	10403	12047	45914	83974						314	1189	617	595	925	1063	937	652	818	780	368	901	883	920
	315	1853	315	689		329.972	4.3313	329.972	2.6667	329.972	0.42762			415	17203	22916	34508	44246	56307	154661	209872		415	7044	8033	8362	10926	13931	48801	85541						315	842	1234	636	815	736	614	742	829	512	446	597	742	1006
	316	1732	316	247		330.446	4.3513	330.446	2.636	330.446	0.41114			416	17150	23851	34815	45417	60224	160081	212327		416	6481	7369	8687	10661	13044	49801	84080						316	879	885	1149	625	1064	594	1019	992	667	448	893	362	355
	317	1508	317	728		330.92	3.2393	330.92	3.00701	330.92	0.39468			417	17709	23646	37962	49085	60425	163827	210744		417	6682	8247	8597	11645	13788	53678	85072						317	1129	713	932	900	1152	977	1128	439	847	886	822	488	600
	318	1021	318	416		331.394	4.1773	331.394	2.64977	331.394	0.55821			418	17569	25323	38575	48484	62278	173893	207252		418	7061	8096	9088	11202	14222	54617	83207						318	877	789	614	1119	1199	756	841	815	635	660	544	556	370
	319	1150	319	675		331.868	3.6793	331.868	2.54825	331.868	0.73178			419	19094	25416	37619	49756	63748	179188	207382		419	7282	8583	9298	10877	15036	57130	84295						319	941	752	613	1116	906	603	488	722	759	520	328	821	728
	320	1028	320	968		332.342	3.8913	332.342	3.07846	332.342	1.23533			420	19428	25008	38432	50871	65767	185205	206973		420	7615	8140	9137	10973	14601	58437	82189						320	727	739	598	759	794	1055	898	1165	729	760	1048	387	260
	321	1541	321	850		332.816	3.3533	332.816	3.21639	332.816	1.08289			421	19425	27187	39496	52912	67555	190762	203413		421	7350	8947	9096	12175	15378	60814	82393						321	978	1084	742	893	1121	1157	1182	1081	1171	442	435	489	754
	322	712	322	155		333.29	3.5473	333.29	2.24406	333.29	0.32644			422	19995	27133	41656	51379	68487	199662	203001		422	7698	8346	10036	11590	15328	64435	81981						322	1059	545	913	718	730	1269	979	1099	915	543	503	549	978
	323	1374	323	796		333.764	4.3073	333.764	2.43744	333.764	0.64			423	20475	28307	42923	53837	72461	205961	201988		423	8121	8740	9564	11805	17097	66424	82842						323	1266	858	610	885	903	661	855	858	917	690	572	1010	558
	324	1203	324	656		334.238	3.4653	334.238	2.10656	334.238	0.78553			424	19885	27747	41484	56282	72851	215168	197895		424	7898	9176	9584	12701	17057	69275	80117						324	888	1151	1301	1143	956	986	1162	677	582	1035	994	479	759
	325	1380	325	981		334.712	3.1533	334.712	2.80141	334.712	0.90307			425	21117	27912	42268	57057	73819	218581	195484		425	8147	8933	10130	12070	18084	69857	80908						325	1064	1216	654	764	1171	773	1096	909	741	602	878	1021	609
	326	1304	326	115		335.185	3.5753	335.185	3.08198	335.185	1.4566			426	21501	29127	45394	55906	76460	226953	193715		426	8103	9314	9627	13243	17080	73846	80637						326	636	969	549	1079	740	1039	1122	955	1103	734	735	355	732
	327	1162	327	363		335.659	4.3673	335.659	3.05828	335.659	1.11014			427	21700	29262	44570	58469	78738	231168	192298		427	8228	9891	10803	13702	18818	75760	79498						327	1061	798	1192	724	1166	658	974	982	863	878	355	312	400
	328	1912	328	902		336.133	3.2133	336.133	2.93231	336.133	0.84366			428	21316	30368	46455	56722	81630	238708	190193		428	8031	10116	10454	13993	18136	78764	77730						328	1065	1065	739	574	995	938	1235	545	546	483	589	1031	983
	329	814	329	721		336.606	4.0673	336.606	2.38631	336.606	1.25321			429	21580	30450	45230	60878	82569	247794	188392		429	8080	9904	10438	13063	20463	80566	79380						329	1112	721	1087	711	1286	976	1049	1222	805	1037	698	334	394
	330	832	330	645		337.08	3.2793	337.08	2.93831	337.08	1.10275			430	22411	30804	46350	58846	84401	256814	183041		430	8814	9737	10595	13978	20069	83540	77046						330	1189	756	839	531	669	1071	659	869	911	1011	477	454	688
	331	2288	331	347		337.554	3.1573	337.554	2.04431	337.554	0.4383			431	22868	31007	47355	59523	85247	260199	181114		431	8549	10024	10670	14092	20527	84634	77570						331	1042	810	1090	1267	814	1198	598	1093	1053	584	302	288	965
	332	970	332	159		338.027	3.5833	338.027	2.16231	338.027	0.59388			432	23109	30998	47291	63382	87410	265934	179996		432	8668	9928	10924	14155	21490	87487	75370						332	622	761	1098	725	752	1141	918	812	404	1024	337	698	258
	333	1868	333	633		338.501	3.1893	338.501	2.80231	338.501	1.37547			433	23237	31105	47479	61379	89329	272176	176571		433	9206	10658	11057	14034	23116	89887	76696						333	536	585	882	1052	1121	1156	862	907	530	836	889	991	976
	334	1645	334	1008		338.975	3.3973	338.975	2.92631	338.975	1.51912			434	24044	32361	48118	63248	91782	283996	173356		434	9264	10664	11870	14936	23822	91770	74989						334	748	1286	589	1008	990	859	739	590	679	557	704	745	486
	335	1367	335	616		339.448	3.4713	339.448	2.60031	339.448	1.01079			435	24147	32152	49433	65809	92237	285422	171726		435	9858	11478	12312	14713	25237	93724	73790						335	1263	590	530	943	565	540	1134	839	1019	835	474	684	307
	336	2166	336	601		339.922	4.3393	339.922	2.27031	339.922	1.52251			436	24528	32465	51394	65616	95050	295113	170001		436	10010	10814	11828	15805	24468	96066	73742						336	1072	834	936	832	619	1208	1193	926	484	571	981	433	485
	337	1627	337	457		340.395	3.9553	340.395	3.00431	340.395	1.38828			437	23927	33887	51614	65683	94622	303263	166714		437	9776	11537	12561	15694	25824	99952	73638						337	674	899	771	781	682	841	561	710	582	1112	567	678	487
	338	2146	338	521		340.869	3.1153	340.869	2.79831	340.869	0.64812			438	24516	33054	50392	66592	95991	306834	163916		438	10565	11705	12522	16675	27833	100812	73065						338	898	677	1161	1290	679	539	1031	530	838	568	813	961	645
	339	1252	339	251		341.342	4.0733	341.342	2.77631	341.342	0.56602			439	24385	34197	53158	65692	98326	314624	160507		439	10394	11874	13073	16921	28977	103828	71906						339	1340	1000	847	977	643	1132	1190	1089	993	828	797	820	565
	340	1648	340	618		341.815	4.0573	341.815	2.68031	341.815	0.34001			440	25340	35008	53352	66292	98528	317636	157578		440	10457	12411	13237	17374	29019	105895	71747						340	1201	1301	1175	1249	1136	1005	1219	1025	1157	1044	404	476	593
	341	2482	341	963		342.289	4.1593	342.289	2.93231	342.289	1.23807			441	25403	34746	54142	67558	104647	322794	155255		441	11291	12922	13944	17134	31516	108312	72305						341	1286	695	1265	1182	941	1011	888	706	989	995	496	890	294
	342	2580	342	434		342.762	3.2893	342.762	2.66631	342.762	1.06023			442	25340	34769	53569	68449	102567	330350	154079		442	10897	12616	14704	17754	32021	109722	70264						342	1150	886	700	943	1132	1092	1109	1284	1144	981	382	1014	340
	343	1298	343	309		343.235	3.2013	343.235	2.84831	343.235	0.58846			443	25723	35981	52753	70005	106808	335988	148771		443	11637	13699	14234	18661	33271	112344	72237						343	1369	914	1022	1160	1151	751	698	1007	931	1064	364	853	1011
	344	2753	344	1169		343.709	3.1953	343.709	2.81031	343.709	0.76478			444	26111	36007	52865	68857	108868	341538	147540		444	11779	13549	14851	18686	35316	114871	70519						344	667	1225	1083	846	1069	727	883	1305	869	1142	590	460	825
	345	2749	345	317		344.182	3.7993	344.182	1.97031	344.182	1.43521			445	26618	35497	53952	69979	109596	341247	146232		445	12711	13789	16035	20625	37743	116996	72034						345	1015	715	866	816	1112	787	691	1120	564	628	932	703	300
	346	2058	346	644		344.655	4.2933	344.655	2.81431	344.655	0.94772			446	26774	35286	55637	72179	110807	346722	142015		446	12332	15105	15966	20587	39869	119452	71115						346	669	964	1309	1195	1167	716	863	888	990	431	932	479	1052
	347	2511	347	359		345.128	3.4713	345.128	2.79431	345.128	0.81233			447	26319	35898	55592	69939	114859	352572	141872		447	13267	15080	16739	21713	40360	120155	71255						347	1079	1125	1229	1014	1179	764	762	1084	1084	868	1124	571	551
	348	2511	348	875		345.602	3.7253	345.602	2.45231	345.602	0.77503			448	26268	35538	55370	72465	115660	358618	138963		448	13611	15853	16491	21493	43764	121702	71631						348	1185	1252	856	1300	856	1297	771	1285	1014	707	1088	703	900
	349	2605	349	1333		346.075	3.5133	346.075	3.24231	346.075	0.33981			449	27199	36314	55772	73416	118532	356972	136793		449	14113	16248	17189	22122	44042	124971	71351						349	1223	833	763	767	843	1125	845	998	684	427	907	400	984
	350	1849	350	471		346.548	3.8933	346.548	3.24031	346.548	1.29268			450	26798	36441	56668	72306	122337	364144	131121		450	14532	16647	17672	23080	47178	126809	72923						350	1406	1029	1188	1261	1240	1253	1014	1324	613	437	927	806	738
	351	2558	351	1164		347.021	4.2433	347.021	2.00631	347.021	1.42963			451	27272	36646	57041	73341	126037	363268	130788		451	14910	16894	19255	25169	48675	127223	71660						351	1129	1164	931	1013	818	888	984	978	1152	637	485	1095	944
	352	2522	352	1405		347.494	3.2293	347.494	1.94831	347.494	0.69067			452	26988	37459	55095	73597	125297	370115	130110		452	15852	17628	19975	25103	52310	129534	73176						352	1198	874	1399	1480	721	1059	864	1284	653	875	617	952	671
	353	3613	353	1378		347.967	4.2533	347.967	2.90031	347.967	1.28578			453	27474	37042	55515	75273	127448	369861	124846		453	15751	18185	20474	26907	54552	131810	73749						353	1351	1143	1030	1471	741	1110	1044	1040	1008	1042	893	1129	698
	354	2402	354	1297		348.44	3.6913	348.44	2.04031	348.44	1.49294			454	27496	36490	56370	75441	131795	371981	124600		454	16614	19213	20961	26567	55788	132329	73813						354	814	1100	1460	842	1337	792	886	757	669	855	743	956	686
	355	2804	355	975		348.913	3.5213	348.913	2.63031	348.913	0.42618			455	26782	37577	55847	72786	132161	371924	120881		455	17254	19196	21525	28991	59772	133421	73973						355	1088	1099	1149	1281	1288	885	1239	852	683	533	938	675	452
	356	3451	356	984		349.386	4.2493	349.386	2.22631	349.386	1.36944			456	26640	37144	57981	73424	137724	372333	120536		456	17584	20505	22466	28894	62764	134391	76772						356	1245	1255	1017	1153	1418	1394	1522	978	1038	860	1118	601	734
	357	3690	357	1737		349.859	3.9853	349.859	2.67831	349.859	0.81676			457	27667	36476	58213	73560	140862	372271	120703		457	17972	20526	23266	30242	64679	135328	76111						357	1366	1381	996	944	1486	1504	1167	1343	934	928	711	516	1049
	358	4296	358	1594		350.332	3.5073	350.332	2.85431	350.332	1.1021			458	27562	38236	56434	73901	142021	372519	116032		458	18777	21222	23610	31269	67303	137062	76807						358	937	1618	1472	1257	1376	1454	1095	1016	906	1096	643	783	751
	359	3703	359	1791		350.805	3.5873	350.805	2.48031	350.805	1.52343			459	27946	38237	57336	77141	145395	374306	114470		459	19407	22734	24354	32219	70982	137594	78748						359	1198	1679	1289	1638	1283	1432	1335	1015	1388	1229	794	1003	525
	360	3629	360	1455		351.278	3.9113	351.278	2.79031	351.278	0.92678			460	27489	36717	57724	76886	147425	376589	113612		460	20469	23179	25147	33560	74326	138445	79766						360	1461	1464	1681	1311	1738	967	1152	1523	970	693	813	1127	1128
	361	5319	361	1348		351.751	3.9053	351.751	2.91831	351.751	1.17012			461	27629	37524	55976	76818	148606	372986	110419		461	20649	24414	26596	35663	76117	139742	80471						361	1424	1215	1193	1247	1539	1211	1351	1508	848	801	745	674	513
	362	5371	362	1901		352.224	4.0873	352.224	2.76431	352.224	0.5214			462	26961	38109	56939	74582	151792	370794	109511		462	21802	24177	27438	35642	80937	141353	82981						362	1034	1474	1236	1691	1173	1028	949	1485	804	703	681	658	1063
	363	4360	363	1878		352.697	3.5973	352.697	2.55031	352.697	0.47666			463	26983	36646	55629	75624	156421	368674	109963		463	21729	24890	28312	38268	82925	142056	81791						363	1821	1737	1437	1697	1451	1473	1073	1186	1482	943	1211	1058	1184
	364	5160	364	1751		353.169	4.0473	353.169	3.13431	353.169	1.70787			464	27571	37054	55547	76804	159639	366914	109226		464	22847	25682	28595	39554	87166	142498	83037						364	1832	1237	1131	1450	1212	1443	1678	996	1119	760	1206	1043	824
	365	6623	365	2106		353.642	3.9453	353.642	2.75431	353.642	0.661			465	26758	37838	56489	76328	160653	365389	106799		465	23493	26438	29644	40135	89612	141814	84228						365	1918	1663	1703	1197	1579	1707	1422	1180	1212	916	1137	659	601
	366	6557	366	2639		354.115	3.5213	354.115	2.32631	354.115	0.50407			466	27507	36943	57609	77157	163415	366242	106210		466	23886	27353	30307	41236	94144	142807	85914						366	1958	1331	1955	1203	1269	1188	1313	1036	1019	1506	1178	633	1266
	367	6035	367	2064		354.587	3.3493	354.587	2.07231	354.587	0.75304			467	27265	37849	57079	75602	166748	362022	102756		467	25149	28339	31455	42195	96554	143109	88269						367	1323	1858	1786	1628	1430	1591	1927	1463	1073	1210	755	994	943
	368	6174	368	2550		355.06	4.3833	355.06	3.23031	355.06	0.45789			468	27190	36919	55952	78263	167662	356260	102909		468	25358	29696	32400	43551	100034	142476	90292						368	1372	1924	1684	1752	1464	1814	1264	1176	1258	1479	999	918	1074
	369	6825	369	2382		355.533	3.2153	355.533	2.10231	355.533	1.25864			469	26223	37006	56698	76843	172437	353691	99072		469	25616	29544	33251	45965	104263	142509	92058						369	1759	2146	1605	2106	1799	1944	1536	1268	1461	1330	1444	1199	1307
	370	7589	370	2898		356.005	3.5173	356.005	2.73631	356.005	1.44128			470	26201	37155	55090	79574	174980	348959	98347		470	26617	30438	34097	47526	108455	143077	91896						370	1673	1424	1542	2084	1402	1508	2025	1264	1413	1448	1466	1310	788
	371	8221	371	2777		356.478	3.8713	356.478	2.72031	356.478	1.22176			471	26444	36268	54626	76903	176279	343472	96200		471	26952	31173	34054	48062	110616	143388	93828						371	1647	2235	2201	1889	1668	1956	2062	1609	1359	1512	1432	1469	1037
	372	8329	372	3478		356.951	3.7053	356.951	2.29431	356.951	1.38011			472	26940	36471	56398	77623	181432	341974	97161		472	27458	32328	35263	49060	115382	142040	93779						372	1929	1632	2193	1531	1723	1927	1696	1363	1385	1576	1019	1358	871
	373	9595	373	3710		357.423	4.3313	357.423	3.04431	357.423	0.80829			473	26521	36384	54157	79105	184037	334159	95452		473	28391	32799	35852	51108	117718	142416	95487						373	2168	1904	2374	2060	1895	1711	1792	1603	1500	1097	1347	873	869
	374	10573	374	3228		357.896	3.25107	357.896	3.15631	357.896	0.52632			474	25821	35848	55529	79003	187307	333224	91872		474	28614	33111	37293	53126	120724	142144	97419						374	2082	2091	1760	1819	2127	2323	1791	2152	1618	1120	1617	1123	755
	375	10430	375	3986		358.368	3.57284	358.368	2.78231	358.368	1.22215			475	25666	36297	54219	78899	190536	326558	92171		475	29616	33870	37218	54494	125673	141375	98225						375	2371	2095	2086	1916	2341	2161	1756	1762	1591	1511	1150	1229	835
	376	11603	376	4279		358.841	3.84261	358.841	2.71231	358.841	0.54782			476	25431	36029	55095	81060	193132	318494	91924		476	30485	34198	37861	54751	128493	140230	99432						376	2427	1974	2019	2259	2216	2484	2057	2198	2119	1912	1449	1532	1308
	377	12316	377	4016		359.313	3.41038	359.313	2.10631	359.313	1.7973			477	26307	35552	53342	79132	192876	313066	90558		477	30817	35650	39497	56033	130568	139883	99251						377	2192	2469	1912	2252	2272	2537	1860	1822	2219	1932	1216	1466	1379
	378	12711	378	4919		359.785	4.32215	359.785	3.01031	359.785	1.59656			478	24902	34446	53110	78326	198386	309488	89343		478	30709	35954	39224	57441	134065	137537	101473						378	2610	2429	2667	2507	2175	2007	2268	1817	1838	2042	1445	1107	1353
	379	13471	379	4682		360.258	3.58029	360.258	2.58431	360.258	1.80163			479	25904	35398	53765	79680	199946	302761	88356		479	31443	36299	40411	58775	137340	136576	101963						379	2325	2355	2094	2330	2817	2681	2637	1896	1825	1565	1667	1805	1618
	380	13803	380	5060		360.73	3.41182	360.73	2.14631	360.73	0.65649			480	25437	33550	53090	81016	201985	300256	85828		480	31793	36318	40548	60077	141142	135906	104081						380	2757	2304	2512	2132	2636	2716	2003	2335	1728	1750	1548	1572	974
	381	14920	381	5618		361.203	3.77937	361.203	2.95831	361.203	1.28513			481	25180	33112	53304	82482	203891	291926	87179		481	31894	37259	40908	62041	144260	135541	103770						381	2231	2692	2652	2955	2720	2466	2465	2277	2267	1609	1416	1316	1514
	382	16222	382	5477		361.675	3.1689	361.675	2.39631	361.675	1.01555			482	24572	33741	53171	82299	206673	285151	84493		482	33087	37868	42376	63043	147260	134498	103322						382	2962	2326	2754	2620	2632	2998	2487	2670	1832	2068	1470	1529	1539
	383	17107	383	6196		362.147	4.44843	362.147	2.54231	362.147	1.14979			483	24877	33002	53260	80637	208500	280011	83922		483	33339	37547	42328	63986	148392	131834	105520						383	3028	2941	3081	2813	2989	2903	2962	2530	2267	1982	2126	1299	1460
	384	17430	384	5822		362.619	3.24115	362.619	2.10231	362.619	1.31179			484	23749	32765	52501	81973	210369	271640	83581		484	33270	37787	43409	65600	151009	130474	107254						384	2908	3275	2796	2656	3110	2850	2515	2646	2684	1713	1556	1729	1722
	385	19662	385	6585		363.092	3.54072	363.092	2.71231	363.092	0.70959			485	23472	32638	51084	82863	213356	268503	81009		485	33616	38370	43037	67124	154588	129389	105901						385	3150	3124	2828	2859	3345	2654	3125	2698	2755	2197	1605	1341	1905
	386	20944	386	6539		363.564	3.53116	363.564	2.85431	363.564	1.18317			486	24150	31920	50707	82321	212891	261807	81343		486	33427	39090	43868	68557	156961	127332	105587						386	2757	3103	3054	2765	3157	3350	2828	2732	2570	2015	2113	1684	1230
	387	21379	387	7265		364.036	3.6885	364.036	2.69431	364.036	1.48455			487	23472	31175	49993	82913	212337	249994	78782		487	34314	38839	44418	70272	159595	125364	106703						387	3200	2945	3276	3002	3225	3045	2889	2958	2959	2425	2137	2141	1798
	388	22630	388	7739		364.508	4.29068	364.508	2.96431	364.508	1.46374			488	23188	31917	50144	84271	216607	248604	75822		488	33874	39090	44906	71358	160948	125130	107678						388	3665	3741	3383	3225	3358	3382	3241	2761	3053	2044	2054	1745	1974
	389	23647	389	7688		364.98	3.71774	364.98	2.04831	364.98	0.72273			489	22777	30644	50170	84324	215808	239983	77425		489	34066	39957	45460	72504	163349	123690	107111						389	3368	3836	3099	3308	3382	3548	3498	2964	2402	2352	2071	2300	1938
	390	24530	390	8118		365.452	3.75768	365.452	2.66631	365.452	1.39153			490	22418	30274	49295	86940	220124	231147	73632		490	34080	39377	45352	73094	164649	121614	108607						390	3482	3573	3485	3518	3434	3178	3397	3148	2550	2744	2151	1790	2076
	391	26989	391	8379		365.924	3.83852	365.924	2.09631	365.924	0.66015			491	22596	31176	49904	87322	220718	226871	72798		491	34460	39967	45981	74792	167404	119186	108280						391	4047	3999	3992	3832	3957	3819	3345	3355	3248	2576	1905	1767	2172
	392	28137	392	9096		366.396	3.7042	366.396	2.33231	366.396	1.3626			492	21769	30390	48699	87481	220939	221552	75487		492	34687	39757	46200	75745	167860	117674	108107						392	3974	3642	3777	3804	4198	3503	3820	3475	2972	2503	2179	2351	1695
	393	27944	393	9258		366.868	3.28875	366.868	2.87831	366.868	1.33689			493	22037	30619	49567	88719	222106	215166	73239		493	34484	39976	46158	76983	168856	115320	108595						393	3975	3650	3752	3903	3616	3761	3728	3361	2944	2646	2582	2466	1749
	394	29923	394	9945		367.34	4.49418	367.34	2.42231	367.34	1.63105			494	21484	29039	47255	90529	218517	207718	72922		494	34352	39903	46785	77669	170998	113939	107214						394	4262	3877	3809	3938	4456	4056	3712	3234	3104	2462	2229	1922	2376
	395	31104	395	10287		367.812	3.75648	367.812	2.54831	367.812	1.44906			495	21235	29651	49011	92119	222716	199845	68417		495	34675	39856	46167	78769	171177	111963	107353						395	4077	4006	4363	4404	4250	3934	3697	3799	3529	3160	2280	2626	1993
	396	32777	396	10571		368.284	4.48965	368.284	3.19831	368.284	1.36896			496	21220	27883	48876	93063	222827	192194	70027		496	34826	39894	46981	81170	173509	109954	108991						396	4262	4577	4193	4194	4009	4481	3848	3813	3415	2750	2606	2555	2340
	397	34254	397	11195		368.756	4.0277	368.756	2.49831	368.756	1.26674			497	20290	28731	47189	93155	220710	190584	69485		497	34670	40460	47153	81828	174242	107732	108703						397	4391	4820	4428	4341	4132	4050	4454	3649	3412	3330	3031	2483	2177
	398	35568	398	11664		369.228	3.60662	369.228	2.73831	369.228	1.76245			498	20973	28173	48866	94938	222632	181621	69148		498	34574	40547	47258	83062	173294	107528	107153						398	5018	4610	4627	4930	4953	4521	4058	4297	3651	2788	2755	2353	2345
	399	37230	399	12424		369.7	4.27464	369.7	3.07231	369.7	0.88208			499	20571	28274	48637	93212	221971	176967	68315		499	34729	40592	47913	84585	174054	105010	107517						399	4752	4534	4792	5074	4790	4776	4310	4106	3703	3228	2871	2410	2458
	400	39420	400	12576		370.172	3.89154	370.172	2.57631	370.172	1.13565			500	19493	27274	48534	95577	218707	169576	64389		500	34832	39600	47518	86165	174317	102298	108175						400	4707	4876	4568	4734	4797	4584	4199	4376	3740	3282	3258	2442	2689
	401	40321	401	13023		370.644	4.38331	370.644	2.70231	370.644	1.7512			501	19622	26754	46439	97062	216303	162694	64407		501	34305	39570	48398	86177	174528	101856	105948						401	5136	5137	4701	4826	4717	4800	4752	4089	3657	3317	3197	2732	2506
	402	41007	402	13887		371.115	4.38396	371.115	2.04231	371.115	1.02274			502	19826	27261	46158	98734	216010	157236	63198		502	34651	40095	48112	88431	175053	100156	105480						402	5195	5318	5172	5210	5183	4994	4568	4493	4295	3401	3451	2649	2765
	403	43207	403	13842		371.587	3.61343	371.587	2.73231	371.587	0.91428			503	18549	25658	47631	97860	217531	151628	62629		503	34030	39582	48850	88669	174567	97487	105331						403	5711	5522	5357	5000	5445	5257	4897	4338	4509	3371	3519	2857	2521
	404	45689	404	13896		372.059	3.68747	372.059	2.77231	372.059	1.52587			504	18263	26416	47818	101050	216625	149704	60761		504	34287	39672	49095	90025	173948	97176	105761						404	5622	5431	5391	5496	5459	4916	4932	5103	4660	3703	3579	3209	2945
	405	46576	405	14445		372.531	4.37496	372.531	3.06245	372.531	1.5235			505	18610	25381	46595	101323	214396	144220	62243		505	34236	39672	49669	92378	174379	94425	105654						405	5549	5857	5278	5703	5179	5725	4936	4843	4112	3485	3130	3279	2592
	406	48744	406	15478		373.002	4.64934	373.002	2.76558	373.002	0.79121			506	18398	24358	47487	103041	209870	140016	60660		506	33757	39867	50019	92848	173319	92348	105694						406	5971	5585	6010	6135	5634	5266	5006	5340	4349	3624	3451	3182	2727
	407	49123	407	15658		373.474	4.68258	373.474	2.6253	373.474	1.16101			507	17403	24457	47444	105371	209734	134763	58958		507	33757	39297	49824	94840	173389	92666	105176						407	6210	6123	5598	6213	5857	5805	5631	5087	4659	3961	3172	3506	3048
	408	51898	408	15850		373.946	4.73265	373.946	2.41905	373.946	1.09092			508	16993	24009	47710	107097	206123	131386	57471		508	34260	39566	50075	95751	172734	89967	104421						408	5958	5813	6006	5675	5861	6244	5572	5113	4698	4265	3267	3118	2616
	409	53484	409	16235		374.417	3.78048	374.417	2.06478	374.417	1.54297			509	17246	24400	49324	107039	202646	124340	56056		509	33913	39531	50151	97347	171275	88554	102406						409	5939	6496	6509	6036	6088	5995	5576	5374	4935	3834	4000	3189	2979
	410	54961	410	16945		374.889	4.0243	374.889	2.65251	374.889	1.28118			510	16806	24459	47812	109523	203078	120671	55589		510	33719	39802	50577	98202	169396	88070	101755						410	6090	5995	6546	6027	6452	6277	6082	5095	4951	4561	3657	3160	2986
	411	56682	411	17567		375.36	3.70609	375.36	2.83024	375.36	0.79356			511	17185	22990	49813	109097	198750	116582	56294		511	33583	39487	51031	98574	168152	85934	102594						411	6597	6158	6643	6110	6046	6310	5646	5337	5123	4687	3621	3467	2833
	412	57627	412	17689		375.832	4.09391	375.832	3.27599	375.832	1.59014			512	16031	22686	51015	111648	197143	110067	52979		512	33135	38888	52454	99871	168123	85226	100835						412	6966	6659	6210	6236	6559	6105	6224	5400	4926	4247	4158	3562	3361
	413	59501	413	18088		376.303	4.6657	376.303	3.24171	376.303	0.87693			513	16863	24071	51436	112115	195254	106635	53552		513	33368	39788	52746	100528	166324	82651	100203						413	6965	6988	6739	6794	6354	6331	5941	5747	5095	4690	3726	3368	3052
	414	61771	414	18526		376.775	4.29352	376.775	2.79145	376.775	1.87594			514	15892	23007	52098	114699	192401	105198	53654		514	33315	38890	52388	101767	164812	81640	100698						414	6706	6981	6472	6810	6431	6687	6369	6232	5156	4578	4306	3813	3160
	415	62256	415	18952		377.246	4.0373	377.246	2.02118	377.246	1.06922			515	15497	23605	53004	113747	189653	102080	53316		515	33098	39093	53762	102731	162421	81605	101100						415	7068	7013	6695	7244	6917	7004	6251	6351	5762	4716	3853	3631	2970
	416	63994	416	19716		377.718	3.95713	377.718	2.14693	377.718	1.31473			516	15762	22871	52339	115145	183214	98505	49509		516	32919	39026	53748	103869	161311	79937	101262						416	7073	7242	7409	6745	7396	7167	6345	6080	5328	4612	3897	3769	3020
	417	66234	417	19890		378.189	4.50891	378.189	2.34665	378.189	1.66054			517	15736	21838	53131	118622	182367	96131	50467		517	32573	38767	54851	105288	159080	78300	98200						417	7377	7008	7112	7351	7314	6845	6771	6609	5223	5225	4238	4231	3045
	418	67621	418	20241		378.66	3.92807	378.66	3.05239	378.66	1.9066			518	14683	22079	53468	118492	179354	91572	48472		518	33039	38737	54969	105764	157611	77929	98301						418	7058	7636	7464	7699	7443	7496	7229	6244	5907	5027	4497	4002	3097
	419	68926	419	20751		379.132	4.24936	379.132	2.32412	379.132	1.15297			519	15560	22014	54912	118152	176142	84595	47484		519	32576	39005	55276	107123	154668	76619	99552						419	7739	7175	7299	7452	7609	6988	7000	6492	5457	4983	4119	3733	3242
	420	70972	420	20671		379.603	3.99254	379.603	3.10786	379.603	1.00766			520	14144	22421	56512	120761	171849	86755	49114		520	32052	38772	56186	108431	153288	76407	99137						420	7964	7797	7318	7252	7348	7489	6835	6449	5743	5118	4303	4163	3706
	421	71390	421	21203		380.074	4.41081	380.074	2.93958	380.074	1.89065			521	14487	22294	58121	120830	166134	83512	48680		521	32252	39092	56572	108222	151381	74313	96313						421	7418	7879	7809	7605	7964	7683	7549	6400	5930	5253	4206	4497	3556
	422	73779	422	21349		380.546	4.25619	380.546	2.82932	380.546	1.76394			522	13946	21571	56916	121020	163002	79270	44644		522	31649	38600	57843	109880	147882	74301	97460						422	8173	7939	7681	7960	7755	7828	7327	6728	5999	5562	4316	4542	3896
	423	74168	423	22338		381.017	4.22874	381.017	2.82505	381.017	0.96758			523	13477	22111	58843	124965	158203	75684	46950		523	31945	38742	58204	109828	146076	72271	96120						423	8104	7886	8380	8371	7763	7729	7708	6628	6575	5612	4546	4222	3709
	424	76818	424	22154		381.488	4.37816	381.488	2.77679	381.488	0.71552			524	13375	21567	60917	125741	157637	72926	44363		524	32128	39120	59116	110318	143457	71671	96101						424	8346	8012	8320	8231	8346	7966	7628	6763	6221	5557	4934	4201	4114
	425	77118	425	22590		381.959	4.95524	381.959	2.22852	381.959	0.65981			525	14318	21216	61254	124732	153005	73756	45428		525	31678	39408	59109	110756	141191	72195	94126						425	8274	8094	8591	8480	8545	7924	8068	7442	6136	5837	4746	4247	3993
	426	78259	426	22900		382.43	4.02875	382.43	3.03226	382.43	1.70245			526	13026	22557	61758	125662	149730	70839	42463		526	31171	38812	59785	111647	138033	71060	93241						426	8313	8844	8389	8900	8664	8054	8252	7003	6922	5411	4746	4350	4119
	427	80001	427	23384		382.901	4.91333	382.901	3.02599	382.901	1.2054			527	12838	22008	62963	125471	143294	66891	41590		527	31492	38888	61064	111828	135419	68838	94946						427	9040	8967	9095	8798	8663	8624	8189	7413	7099	5672	4764	4975	3986
	428	80908	428	24061		383.373	4.47303	383.373	2.13372	383.373	1.9507			528	13583	21500	64046	124786	141553	63780	41780		528	31407	39285	61358	111540	132527	69705	94110						428	8706	9210	8904	8941	9011	8591	8036	8003	6991	6134	5502	4747	4092
	429	83471	429	24663		383.844	4.91587	383.844	3.09745	383.844	0.71033			529	13221	22554	66586	127481	137632	63567	41110		529	31409	39563	61712	112897	129794	67963	92883						429	8953	8903	9051	9021	8726	8981	8028	7915	6672	5801	5620	5034	4166
	430	84157	430	25049		384.315	4.35615	384.315	2.49305	384.315	0.90227			530	12940	22178	68243	126400	133883	60535	41032		530	31022	39254	62822	111970	127875	67186	91720						430	8891	9494	8898	9042	8933	9166	8759	7647	6840	5957	5168	4645	4394
	431	86118	431	25127		384.786	4.43301	384.786	3.03565	384.786	1.34457			531	12761	23236	69537	126712	128487	59519	39994		531	30538	39771	63114	112643	124431	67167	89872						431	9436	9663	9140	9293	9268	9234	8865	7909	7599	6621	5576	4822	4233
	432	87409	432	26323		385.257	4.71901	385.257	2.58565	385.257	1.22119			532	12723	23558	71214	125683	124696	58853	38877		532	30806	39347	63759	111574	121773	66365	89834						432	9994	9257	9952	9838	9363	9083	9072	8525	7739	6499	5236	5350	4465
	433	86914	433	26348		385.728	4.26813	385.728	3.20765	385.728	1.91014			533	12250	22758	71629	126635	121898	57714	37280		533	30510	40083	64616	111692	119835	65379	90500						433	9653	9930	10058	10021	9633	9453	9120	8315	7872	6722	5750	4751	4768
	434	88161	434	27453		386.199	4.49038	386.199	2.56765	386.199	1.15939			534	12407	23133	74899	126205	116158	56529	37510		534	30344	40551	65738	112084	116554	65026	88094						434	10297	9939	10283	9748	10241	10048	9233	8610	7702	6533	6054	5434	4605
	435	89197	435	27488		386.67	4.87607	386.67	2.72365	386.67	1.98698			535	11856	23109	74662	126860	112810	54465	35909		535	30380	40699	66341	110967	115132	63366	87575						435	10093	10462	10102	10369	9853	10274	9450	8679	8015	7114	5871	5459	4386
	436	90154	436	28039		387.14	4.64835	387.14	2.85365	387.14	1.26486			536	12708	24718	76345	124845	110349	50273	37549		536	30054	40425	67305	110711	110950	62455	86723						436	10760	10794	10052	10504	9916	9865	9943	9006	7816	7117	6029	5786	4454
	437	91363	437	28838		387.611	4.85041	387.611	2.74165	387.611	1.18704			537	12463	24317	77201	124437	104730	53035	35516		537	30067	41106	67825	111184	109588	62453	86067						437	10343	10844	10278	11008	10419	10655	9851	9203	8443	7441	5780	5665	5203
	438	92115	438	29660		388.082	5.01472	388.082	3.19565	388.082	1.9055			538	11776	24834	80874	123307	101533	48312	35069		538	29991	40978	67832	109428	106997	61501	85867						438	10723	11336	10598	10821	10897	10410	10286	9766	8810	7129	5913	5374	5217
	439	93220	439	30702		388.553	4.87216	388.553	3.18965	388.553	1.30622			539	12598	25066	81992	125512	95919	46368	33040		539	29342	41736	68439	109034	103853	60771	84079						439	11299	10959	11525	11327	10685	11006	9996	9288	8354	7554	6717	5489	5548
	440	94813	440	30708		389.024	5.61073	389.024	3.02165	389.024	1.24924			540	12721	25862	83367	121622	92206	49065	34513		540	29658	41096	69363	108111	101039	60142	84302						440	11610	11577	11702	11572	11213	11114	10421	9612	8729	7695	6383	6296	5276
	441	94715	441	31796		389.494	5.17043	389.494	3.14128	389.494	1.31052			541	12560	26806	85479	122490	88895	44664	35102		541	29772	41871	70726	107963	98151	59735	83185						441	11744	12102	11740	11679	11997	11062	10789	9781	9377	7681	7163	6316	5614
	442	96606	442	32735		389.965	4.91767	389.965	2.68989	389.965	1.08405			542	12822	25989	85378	122364	88506	43723	33713		542	29268	41964	70439	106900	96317	58361	82380						442	12297	11998	12303	11764	12002	12065	11323	10230	9072	8346	6876	6084	5492
	443	96949	443	33994		390.436	4.62001	390.436	3.06345	390.436	1.55379			543	11722	27178	87721	117997	84943	44651	31851		543	29168	42622	71185	105807	93428	58396	81747						443	12416	12530	12843	12194	12692	12007	11200	10666	9702	8285	7423	6326	5729
	444	97868	444	34710		390.907	5.24908	390.907	3.34398	390.907	1.5218			544	12319	27550	88914	117967	82985	43929	31606		544	28942	42504	71899	104049	91220	57499	80200						444	13198	12658	13062	12935	12827	12455	11556	11074	10202	8904	7629	6576	5945
	445	98164	445	35574		391.377	5.39167	391.377	2.17948	391.377	0.91399			545	12802	28807	90798	116026	78258	43491	32641		545	29242	43800	71809	102844	89081	55412	79655						445	12978	13467	13337	13465	12710	12928	12599	11429	10514	8523	7808	7034	6272
	446	98990	446	36851		391.848	5.37339	391.848	3.30592	391.848	1.68043			546	12311	29914	91909	115202	76077	41850	30163		546	29395	43668	73061	102283	86011	55195	78953						446	13903	13626	13642	13948	13416	13157	12382	11654	10679	9156	7827	7119	6572
	447	99642	447	38237		392.318	5.24422	392.318	3.31535	392.318	1.79708			547	12956	30461	92477	113522	72186	42157	30023		547	28645	44327	73549	101094	83431	55935	76743						447	13708	13682	14041	14201	13644	13581	13155	12252	10637	9287	8323	7195	6207
	448	99297	448	39988		392.789	5.30626	392.789	2.73973	392.789	1.29589			548	13261	31388	93012	111583	67819	39377	28321		548	29019	44804	73732	99737	80646	53855	77124						448	14462	14784	14496	14037	14503	14326	12991	12631	11027	9757	8441	7654	6344
	449	99878	449	41044		393.26	4.83766	393.26	2.35109	393.26	2.02091			549	12515	31512	95599	109218	67766	39159	29781		549	28923	44844	74137	98627	79755	54297	77176						449	15200	15008	14734	14540	14855	14199	13558	12402	11438	10087	8675	7681	6874
	450	100374	450	42502		393.73	5.64759	393.73	3.24742	393.73	1.75006			550	13524	33433	96637	107062	62809	38491	29031		550	28895	46138	73970	96023	77497	52934	75753						450	15111	15205	15217	15462	15410	15059	14455	12835	12071	10462	8622	8119	7048
	451	100818	451	43725		394.201	5.42149	394.201	2.96469	394.201	1.98939			551	12776	33802	97309	105485	61374	37875	28538		551	29442	45916	73964	94474	75497	52947	75594						451	15606	16054	16114	16101	15785	14948	14529	13855	12030	10544	8685	8515	7349
	452	102559	452	45750		394.671	5.73646	394.671	2.70693	394.671	1.82482			552	13430	34164	96731	105959	57068	35906	26399		552	28875	46753	74995	93236	72075	52130	73969						452	16319	16436	16479	15968	16221	15540	15226	14180	12643	10510	8970	8551	7555
	453	101777	453	46582		395.142	5.17466	395.142	2.55814	395.142	2.20039			553	13586	36382	98049	101326	54872	36043	26289		553	29418	47202	75145	92235	70149	51284	73780						453	16988	16934	16713	16397	16695	15890	15259	14390	12746	10721	9545	8876	7614
	454	101911	454	48891		395.612	6.0699	395.612	2.30032	395.612	1.1021			554	14399	37167	97612	100215	52421	31989	28667		554	29404	48313	74418	90233	69090	49861	73427						454	17403	17559	16903	17310	17256	16525	16036	14999	13026	11381	9586	8877	7919
	455	102913	455	49946		396.082	5.74208	396.082	3.34946	396.082	1.05787			555	13638	37651	99222	97011	50280	33396	25265		555	29254	48202	74674	88399	66500	50796	70545						455	18045	18257	17982	17770	18027	17688	16425	15732	14108	11804	10516	9360	8069
	456	103231	456	52436		396.553	5.73183	396.553	2.80356	396.553	1.31172			556	15025	38149	99545	96950	48346	33057	23906		556	29373	49437	75203	86099	65845	49635	71139						456	18589	18349	18667	18733	17834	17787	16710	15647	14141	12027	10380	9618	8076
	457	102766	457	53936		397.023	5.80484	397.023	2.94662	397.023	1.95367			557	14776	40289	100363	92445	48552	33054	25537		557	30324	49848	75043	84616	63225	48566	69319						457	19059	18709	18815	18768	18376	18403	17243	16503	14376	12611	11044	9415	8914
	458	103642	458	55201		397.493	6.13687	397.493	2.82265	397.493	1.08363			558	15510	41776	100867	90075	43896	32902	24420		558	30223	50333	74955	82881	61626	47752	68315						458	19618	19329	19735	19368	19095	19176	18177	16525	15363	12548	11237	9824	8588
	459	103308	459	57969		397.964	6.31404	397.964	2.27364	397.964	2.20562			559	16056	41979	101998	90042	45168	29050	23607		559	29915	51348	75223	80900	59558	47227	66812						459	19987	20290	20421	20417	19917	19090	18376	16994	15223	13412	11715	10413	9019
	460	102879	460	59562		398.434	5.41417	398.434	2.36359	398.434	1.33364			560	16209	44084	101957	86507	43808	31644	23258		560	30581	52049	74425	79846	57399	47463	65745						460	20809	21113	20282	20953	20634	20079	19364	17997	15993	13512	12021	10441	9360
	461	102773	461	61250		398.904	6.36985	398.904	3.15651	398.904	1.38167			561	16262	44836	100310	83426	39965	29583	22909		561	30666	52634	74274	76979	56355	45948	66078						461	21501	21219	21482	21268	20702	20826	19442	18085	16232	14349	12422	10566	9637
	462	102388	462	63662		399.374	5.65602	399.374	3.46518	399.374	1.41573			562	16819	45884	102077	81128	36208	29322	22560		562	31596	53543	73466	75376	54736	46435	63986						462	21633	22184	22057	22107	21417	20796	20491	18415	16542	14296	12270	11207	10221
	463	102518	463	65243		399.844	5.81221	399.844	3.25186	399.844	1.95375			563	17692	46833	101907	79000	38866	24820	23726		563	31482	53473	73157	73547	54187	44463	65409						463	22654	22179	22142	22560	22099	21670	20963	19636	17076	15087	12803	11699	10355
	464	102892	464	67382		400.315	6.4297	400.315	3.21653	400.315	2.36174			564	18070	48835	99366	76850	35460	27725	22966		564	31583	54250	73455	71610	51997	45377	62853						464	22937	23091	23224	23378	22968	22597	20985	19621	17806	15000	13136	11733	10366
	465	102579	465	69116		400.785	5.63817	400.785	2.91121	400.785	1.17369			565	19116	49407	101219	73571	32869	25143	20884		565	32570	55487	72681	71029	50516	44342	63937						465	23954	23923	23444	23487	23659	22716	21667	20604	17805	15753	13515	11815	11008
	466	101517	466	71556		401.255	6.29778	401.255	3.54166	401.255	2.07358			566	19245	50218	100047	72594	32615	26258	22432		566	32826	55510	72372	68172	49693	43208	61557						466	24592	23963	24314	24411	24150	23218	22583	20750	18545	15565	13527	12589	11249
	467	101992	467	72922		401.725	6.62811	401.725	3.25625	401.725	1.91938			567	20312	51862	100086	68784	32284	22222	21841		567	33234	55990	72149	67364	49525	43425	59955						467	24759	24979	24631	24576	24315	24128	22746	21507	19097	16648	13720	13029	10883
	468	101463	468	75403		402.195	5.72824	402.195	2.82428	402.195	2.02109			568	21415	53408	98833	68508	30811	23639	21468		568	33491	56604	71421	65077	47224	41472	61726						468	25420	25170	25098	25584	25319	24839	23180	22041	19336	16449	14432	12848	11173
	469	101435	469	77164		402.665	6.33978	402.665	3.02776	402.665	1.35868			569	20970	54839	97112	64398	28498	25547	20101		569	34250	58170	70723	63017	46887	41468	60917						469	25788	25939	26176	25715	25655	25216	23989	22551	20076	16966	14919	13667	11407
	470	99938	470	78635		403.135	5.96023	403.135	3.18269	403.135	1.29812			570	22839	55157	96028	61940	26177	23177	19654		570	34957	58551	69574	61277	45083	41907	58121						470	26844	26741	26513	26603	26576	25993	24821	23093	20543	17465	15036	13290	11713
	471	100418	471	81071		403.605	6.69759	403.605	3.07103	403.605	1.62739			571	23504	56605	94463	61405	28639	22445	17868		571	35533	58687	68537	60334	44106	41300	57571						471	27580	26925	27215	27148	26704	26549	25034	23106	21169	18137	15255	13644	12071
	472	100273	472	82319		404.075	6.73106	404.075	3.06084	404.075	1.65249			572	23520	58251	93338	59362	25280	20648	20958		572	35491	59284	68135	57353	42283	40817	57618						472	28001	28021	27833	27976	27204	27244	25771	24046	20995	18436	15560	14407	12839
	473	99143	473	84241		404.545	6.67937	404.545	3.50009	404.545	1.93539			573	24833	58878	92236	58068	24412	21302	19350		573	36041	60543	67427	57019	41283	40159	56836						473	28508	28318	28054	28314	28098	27017	26040	24365	21679	18472	16218	14200	12512
	474	97904	474	86045		405.015	7.35229	405.015	3.21878	405.015	1.48005			574	25483	59028	92109	53188	22099	24035	18483		574	36833	60826	65572	54719	41103	39272	55167						474	28705	28797	29079	28642	28716	28236	26926	24373	22242	18586	16628	15040	12998
	475	98408	475	87821		405.485	7.00373	405.485	2.86094	405.485	1.78852			575	26018	60137	90483	51906	25333	21571	20289		575	37685	61343	65362	52344	39870	37983	54225						475	29118	29736	29441	29302	28617	27952	27007	24769	22777	19244	16223	14909	13320
	476	97555	476	89392		405.954	7.06173	405.954	2.69652	405.954	1.61874			576	26877	62044	88091	50757	22060	21379	17154		576	38417	61965	63836	51281	39054	38554	55265						476	29870	29505	29665	29849	29119	28789	27630	25393	23175	19765	17196	15262	13561
	477	96309	477	91106		406.424	6.72297	406.424	3.06755	406.424	2.08268			577	28314	62053	87726	49299	22799	19946	18058		577	38240	62173	62519	49920	38661	36511	54516						477	30226	30014	30443	30348	29574	29336	27710	26004	23176	19703	17170	15341	13669
	478	96181	478	92202		406.894	7.92744	406.894	3.67202	406.894	2.41632			578	30075	63965	85621	45682	21988	21483	16801		578	39071	62532	62516	48568	37257	36330	53176						478	31057	30640	30821	30561	30098	29842	28720	26275	23614	20041	17682	16031	13716
	479	95626	479	93087		407.364	7.21113	407.364	3.59196	407.364	2.36566			579	30764	64386	83165	43267	19817	17283	15792		579	39927	62377	60714	46672	36237	36105	52918						479	31157	31440	31067	31078	30334	30264	28587	26584	23940	20564	17422	15813	13706
	480	93878	480	94747		407.833	7.10581	407.833	3.12132	407.833	2.31069			580	31240	64556	82785	42997	21094	17042	18595		580	41009	62296	59993	45235	37083	36112	52560						480	31789	31849	31728	31392	31319	30763	28844	27140	24027	20493	17621	16378	14441
	481	93103	481	95481		408.303	7.93795	408.303	2.97615	408.303	2.40935			581	31872	66149	78930	39849	19878	21430	16679		581	40963	62592	58388	43587	34963	36158	50140						481	31802	31895	31853	31713	31427	30793	29652	27187	24456	21225	18274	16077	13942
	482	92874	482	96906		408.773	7.90334	408.773	3.48641	408.773	1.88367			582	33034	66707	79228	37678	18826	21158	16008		582	42091	63495	57539	42031	34535	34858	49355						482	32555	32371	31964	32164	32002	31353	29523	27415	24422	20926	17930	16200	14036
	483	91329	483	97828		409.242	8.40596	409.242	3.07211	409.242	2.46764			583	35169	65861	77409	38252	18942	20297	15713		583	42816	63707	56369	41505	33817	34656	48309						483	32587	32712	32667	32775	32287	31638	29792	27846	25227	21053	18446	16888	14308
	484	89746	484	98650		409.712	7.91548	409.712	2.99327	409.712	1.85921			584	34963	67611	75683	36699	16669	16020	16399		584	43119	63772	54603	39813	32945	33815	48232						484	32814	33159	32948	32888	32728	31717	29965	28264	24774	21632	18833	17029	15037
	485	90211	485	99572		410.182	7.84456	410.182	3.19986	410.182	1.3684			585	36364	67719	73625	34436	16554	20098	15150		585	44040	62969	53466	39034	31705	33429	48918						485	32788	33370	33003	32776	32583	32315	30825	28580	25718	21617	18499	17168	14673
	486	88223	486	99969		410.651	8.52687	410.651	2.53591	410.651	1.77315			586	37225	67735	71901	31308	15011	18852	14281		586	44312	63317	51792	37942	32327	33180	45780						486	33195	33737	33613	33006	32753	32377	30735	28324	25192	22235	18634	17139	14934
	487	88388	487	100923		411.121	8.79204	411.121	3.79061	411.121	2.14552			587	38178	68407	68740	31828	16421	15613	15879		587	45548	63528	51176	35795	31441	31336	44794						487	33642	33484	33590	33749	33525	32124	30981	28547	26079	21913	19249	16896	14679
	488	86456	488	101910		411.59	9.28167	411.59	3.17972	411.59	2.22942			588	40092	69078	67248	31643	16256	16462	16123		588	45763	63417	49358	34949	31415	32500	44916						488	33952	34197	33904	33971	33430	32546	31579	29329	25641	21877	19461	16872	14980
	489	84793	489	101620		412.06	9.26552	412.06	2.76526	412.06	1.71693			589	40432	68279	64026	29662	14059	17082	15353		589	46264	62684	48249	33763	29568	31361	45928						489	33692	33959	33549	33708	33782	32515	31102	28881	26355	21942	19449	17090	15369
	490	85195	490	102062		412.529	9.2411	412.529	3.24718	412.529	2.45597			590	41975	67804	62354	29036	16479	13041	13687		590	47213	62341	47224	32246	29045	30208	44721						490	34311	33898	34112	33765	33373	32742	31526	29588	25857	22057	18923	17545	15169
	491	84114	491	103077		412.999	8.97556	412.999	3.48606	412.999	1.67459			591	43502	67753	60700	27584	14343	12787	16020		591	47803	62754	46327	32109	29229	30228	44153						491	34586	34532	34177	33999	34088	33341	31976	29193	26182	22116	19653	17629	15534
	492	82921	492	102590		413.468	8.91979	413.468	3.04029	413.468	1.52278			592	43790	68017	57964	25761	13272	12763	14241		592	48703	62622	44662	31339	27618	29365	41235						492	34268	34195	34342	34022	33895	33287	31384	29452	26315	22250	19699	17158	15636
	493	81084	493	103504		413.938	9.34886	413.938	3.46052	413.938	1.81053			593	45484	68480	56552	23222	13521	12324	13789		593	49154	61340	43470	30214	27243	29795	42138						493	34390	34172	34552	33967	33629	33225	31934	29309	26362	22746	19721	17505	15597
	494	80239	494	103325		414.407	10.3074	414.407	3.62275	414.407	2.08588			594	45153	68556	55280	21975	13723	13420	13440		594	49260	60950	41965	29305	26568	28665	40188						494	34393	34965	34503	34545	34342	33090	32224	29890	26608	22729	19676	17364	15184
	495	78760	495	103665		414.876	9.91125	414.876	3.54699	414.876	2.51685			595	47212	67376	51539	21940	13781	16776	11561		595	49700	60858	40817	27908	26506	28281	41497						495	34612	34235	34279	34591	34460	33698	32258	29615	26802	22990	19433	17667	15143
	496	78481	496	103245		415.345	10.2001	415.345	3.56722	415.345	2.71741			596	47126	66875	51347	21286	15128	12854	14801		596	50078	60063	39527	27395	26355	26682	38325						496	34629	34273	34564	34692	33843	33226	31851	29702	26630	22795	19917	17298	15629
	497	77370	497	103386		415.815	10.9832	415.815	2.70744	415.815	2.2996			597	48159	66139	49199	20174	11948	11659	14714		597	50681	59578	38685	26893	25520	26374	38382						497	34983	34943	34320	34122	34463	33196	32027	29773	26504	22812	19842	17649	15571
	498	75849	498	103485		416.284	10.5493	416.284	2.70568	416.284	2.53941			598	49126	66273	46835	18382	12341	13535	14318		598	50930	59236	37210	25369	24672	26013	39234						498	34535	34779	34433	34575	33945	33788	32230	29499	26542	22368	19460	17590	15748
	499	74799	499	103226		416.753	11.0866	416.753	2.72191	416.753	2.06487			599	50425	65484	44947	18495	12657	14633	12749		599	51317	57838	36016	24108	24280	26139	36578						499	34514	34708	34228	34662	34182	33596	32303	29953	26688	22833	19901	17384	15261
	500	73534	500	102908		417.222	11.9641	417.222	3.60014	417.222	2.66197			600	50681	63703	43980	18362	13830	15577	12574		600	52231	57440	34837	24334	23432	26388	37319						500	34811	34630	34640	34144	33738	33563	32232	29338	26497	22855	19187	17309	15744
	501	71844	501	103061		417.692	11.8291	417.692	2.95237	417.692	2.64874			601	51479	63942	41031	18962	10672	15981	13480		601	52779	56432	33273	23616	23854	24483	36831						501	34640	34595	34734	34154	34333	33300	32162	29248	26808	22445	19498	17863	15375
	502	71355	502	102666		418.161	12.0596	418.161	3.4346	418.161	2.65321			602	51399	63380	39424	15786	13566	15569	12972		602	52441	55198	32121	22941	23641	24358	35722						502	34497	34432	34163	34316	34218	33212	31633	29698	26810	22647	19277	17532	15638
	503	69520	503	101967		418.63	12.1364	418.63	2.77684	418.63	1.71139			603	53166	62442	37365	17501	11280	11207	10700		603	53141	54503	31184	21384	21604	24601	34527						503	34215	34544	34321	34088	33655	33208	31709	29420	26198	22881	19386	17625	15741
	504	69771	504	101949		419.099	11.8801	419.099	3.28662	419.099	1.5033			604	53015	61042	37536	16223	13370	14603	12943		604	52739	54381	29582	20490	22013	23607	34363						504	34701	34766	34099	34261	34331	33183	31848	29451	26185	22849	19571	17455	15720
	505	67173	505	101979		419.568	13.2801	419.568	2.89599	419.568	1.60498			605	53231	59264	33454	14820	9549	13872	13239		605	53276	52609	29183	20802	21670	22589	32318						505	34684	34267	33995	34538	33879	32819	31814	29083	26465	22336	19599	17293	15522
	506	67694	506	101634		420.037	13.2717	420.037	3.14892	420.037	1.62644			606	54518	58050	33230	14050	13086	11327	12266		606	53042	51919	27705	20113	20859	23078	33941						506	34694	34454	34368	34311	34138	32830	31802	29470	26607	22742	19645	17485	15448
	507	65855	507	100546		420.506	13.8863	420.506	2.97347	420.506	2.26169			607	54587	57340	32252	13166	9919	15082	11847		607	53306	50821	27007	19630	20997	22547	31256						507	34126	34025	33744	33752	33995	33444	31598	29217	26128	22162	19316	17655	15261
	508	65536	508	100407		420.975	13.9417	420.975	3.60362	420.975	2.63477			608	54312	56442	30742	14776	11918	13014	11428		608	53533	50208	25482	18352	21042	22644	30969						508	34284	34071	34144	33854	33563	33121	31647	29581	26247	22562	19110	17128	15371
	509	63278	509	100469		421.444	14.5506	421.444	3.36863	421.444	2.09367			609	54337	55138	29224	12835	10346	13961	11643		609	53596	49109	24348	17977	20254	21472	30554						509	34395	34104	34090	33522	33355	32662	31549	28837	25822	22025	18870	17189	15070
	510	63372	510	99356		421.913	14.2518	421.913	3.09243	421.913	2.69642			610	55077	53879	27313	11536	10158	11786	9775		610	52737	47279	24035	18510	18916	21641	30387						510	34179	33548	33795	34013	33506	32972	31126	28715	25701	22225	19056	17049	14786
	511	62489	511	98964		422.382	15.2832	422.382	3.85705	422.382	1.87506			611	54652	52173	27388	11421	10650	12883	10523		611	52501	46859	23376	17999	18735	19935	29449						511	33679	34032	33337	33726	33487	32363	31477	28587	25726	21767	19375	17173	15331
	512	60169	512	98844		422.851	15.6509	422.851	2.81445	422.851	1.89757			612	54353	51192	25769	10144	11049	13630	10523		612	53101	45256	22203	16632	18270	19698	28735						512	33562	34000	33776	33458	33277	32489	31143	28489	25735	21930	18858	16891	15189
	513	59671	513	98227		423.32	16.1497	423.32	3.04864	423.32	1.51799			613	54515	49375	23509	10674	9971	13355	10523		613	52206	43732	21818	16298	18263	20527	29983						513	33642	33642	33646	33426	32824	32566	31216	28557	26038	22263	18697	17055	15083
	514	59355	514	97640		423.788	15.8511	423.788	2.85765	423.788	1.91433			614	54661	48720	22606	11536	9758	10436	10523		614	52389	43412	20047	15831	18282	19507	28328						514	33274	33109	33282	33607	33096	31965	30828	28355	25303	21521	18727	17268	15174
	515	57179	515	97742		424.257	16.0419	424.257	3.52942	424.257	1.7386			615	53918	46505	22712	11156	12187	11704	11711		615	51842	42170	19233	15259	17074	19993	27050						515	33585	33729	33419	32849	33079	32040	30962	28751	25750	21644	18627	16741	14695
	516	56882	516	96847		424.726	16.7253	424.726	3.16802	424.726	2.5288			616	54652	46244	21427	11575	9184	9240	12431		616	51337	40861	18990	14803	17541	19353	26128						516	33456	33385	32946	33075	32920	32108	30867	28484	25327	21431	18392	16676	14970
	517	56043	517	96761		425.195	17.9184	425.195	3.12539	425.195	1.66496			617	53434	43903	20699	11183	8139	10276	9146		617	51199	39709	18596	15058	17361	19243	27787						517	33421	32983	32757	32996	32479	31670	30700	28173	24991	21594	18956	16699	14736
	518	54571	518	96033		425.664	17.3182	425.664	2.84558	425.664	2.12507			618	53273	43538	17832	10161	11150	10017	8744		618	50243	38749	17684	14948	16052	17440	25695						518	33047	32741	32667	33124	32360	31860	30335	28525	25224	21534	18609	16503	14652
	519	54435	519	95746		426.132	18.6358	426.132	3.96653	426.132	2.30915			619	52538	42413	18800	9998	11985	12514	10497		619	49427	37517	17088	13718	16232	18557	25583						519	32890	32805	33028	32656	32097	31554	30095	27783	25248	21780	18854	16744	14348
	520	52601	520	95416		426.601	18.3583	426.601	3.11833	426.601	2.0152			620	53106	39775	16180	8493	9591	10166	10293		620	48812	35620	16148	13533	15351	17059	25990						520	33042	32839	32498	32469	32030	31554	30337	28182	25202	21282	18655	17086	14474
	521	52020	521	95019		427.07	19.7258	427.07	4.07888	427.07	1.91523			621	52443	39651	16877	8656	7551	11485	10580		621	48180	35297	15768	13556	14931	16987	23988						521	32803	32877	32384	32293	31971	31329	30239	27854	24984	21564	18623	16633	14915
	522	50603	522	94513		427.538	19.5057	427.538	3.01222	427.538	2.04324			622	51320	37714	14737	10728	7986	9142	9922		622	48223	34108	15476	13247	14695	17153	23936						522	32082	32754	32287	32541	31767	31569	29882	27566	25062	21086	18562	16781	14563
	523	50933	523	93411		428.007	20.8636	428.007	3.44841	428.007	1.77324			623	50702	35675	14648	8451	11089	10694	8775		623	47287	32957	14951	13143	14898	17062	23183						523	32681	32436	32298	31950	31550	30827	29911	28006	25003	21271	18107	16735	14814
	524	48911	524	92563		428.475	20.7941	428.475	3.91935	428.475	2.18124			624	49873	34451	14845	9893	8614	8619	11001		624	46131	30884	13349	11759	13841	15503	22823						524	32026	32314	31736	31790	31681	31264	29577	27531	24309	21442	18391	16109	14482
	525	49178	525	92192		428.944	21.8191	428.944	4.22708	428.944	1.94924			625	48774	33467	12527	8887	10852	12594	8921		625	45987	29771	13120	11983	13831	15220	23232						525	32347	31925	32060	31547	31416	30897	29243	27353	24498	21258	18105	16230	14588
	526	47853	526	91490		429.412	22.3138	429.412	3.48161	429.412	2.24524			626	48676	32200	11730	7216	11170	10699	11254		626	44490	29445	12524	11393	13478	15702	21266						526	32087	31568	31784	31987	31371	30530	29267	26970	24579	20715	18256	16044	14622
	527	47680	527	91251		429.881	23.1507	429.881	3.96699	429.881	2.65324			627	47459	30769	11285	8347	7383	8628	11859		627	44303	28457	12403	11401	13391	14345	22399						527	31968	31729	31378	31907	31176	30741	29311	26810	24337	20505	17786	15851	14523
	528	46388	528	90171		430.349	23.3611	430.349	4.0951	430.349	2.02524			628	46181	30192	11125	9240	8509	12423	9874		628	43431	26722	11718	11326	12765	14897	21847						528	31564	31725	31409	31651	30995	30693	29231	26758	24433	20631	17541	16316	13764
	529	46097	529	89732		430.818	23.7638	430.818	4.09647	430.818	1.67724			629	45034	27394	12201	6865	10285	11582	9780		629	42415	26138	11259	10695	11777	13743	22358						529	31117	31279	31178	31237	30980	30051	28856	26888	24427	20411	17530	15717	13996
	530	45218	530	88892		431.286	24.9078	431.286	4.13505	431.286	2.51324			630	45009	26837	10571	9519	10353	7061	7660		630	41097	25055	10686	11075	13096	13921	19799						530	31019	31030	31491	31494	31237	30532	28846	26631	23651	20407	17375	15778	13709
	531	43130	531	88606		431.754	26.1266	431.754	3.72482	431.754	2.45924			631	43581	26662	10426	7102	7776	10930	9939		631	39858	23569	10348	10333	12557	14426	20801						531	31589	30846	31089	30866	30989	30034	28494	26346	23842	20180	17940	16318	14019
	532	42932	532	88244		432.223	25.9323	432.223	3.9838	432.223	2.07724			632	42084	25106	8762	6678	10678	6429	8258		632	39272	22810	9885	10702	12036	13544	20665						532	31001	30901	31151	30815	30616	29855	28905	26532	23975	20519	17784	15469	14151
	533	42598	533	86923		432.691	26.677	432.691	4.388	432.691	1.95924			633	41351	22735	10062	7830	7538	8851	7796		633	38080	21957	9535	9674	11968	13975	19676						533	31084	31048	30755	30493	30884	30164	28501	26246	23558	20562	17470	15803	13879
	534	41093	534	86018		433.159	27.671	433.159	3.24211	433.159	2.54324			634	39734	22260	9009	6138	8299	6445	10823		634	37063	21332	9446	10384	11851	12994	19356						534	30938	30820	30367	30451	30283	29970	28693	26280	23832	20005	17769	15808	13810
	535	40656	535	85546		433.628	28.7135	433.628	4.52821	433.628	2.24324			635	39111	21999	8079	6898	10307	10609	10579		635	36256	19830	9590	10078	10276	13838	17373						535	31030	30460	30908	30369	30533	29457	28025	26594	23720	20324	17494	15943	13446
	536	39537	536	84911		434.096	29.2214	434.096	3.70432	434.096	2.51324			636	37620	19512	8517	8430	10036	7922	11277		636	35378	19366	8901	10296	11244	13003	19044						536	30727	30678	30589	30089	30482	29656	28134	25981	23226	20306	16897	15666	13636
	537	40014	537	83637		434.564	29.702	434.564	4.52443	434.564	1.75924			637	37422	20156	8214	7855	7079	9863	10536		637	34155	18220	8941	8966	10584	12255	19137						537	30458	30308	30007	30045	29888	29602	27844	26427	23603	20318	17309	15307	13764
	538	39435	538	83657		435.032	31.3509	435.032	3.67453	435.032	1.58524			638	35793	18387	6713	8005	6788	9792	10189		638	32934	17456	8485	8587	10837	11983	17356						538	30058	30304	29849	30460	29991	29050	27887	25744	23101	19848	16959	15342	13502
	539	38471	539	82435		435.501	31.8608	435.501	4.21864	435.501	1.97924			639	35248	17022	8136	6603	10040	7858	8336		639	32405	16607	7838	9385	9371	11698	16802						539	30052	30347	30409	30361	29539	29443	27594	25607	23475	19552	17030	15632	13780
	540	36922	540	81720		435.969	32.9575	435.969	4.15876	435.969	2.10124			640	33422	17341	7667	8868	5790	9502	9815		640	30813	16045	8561	9326	10559	11614	16208						540	30046	30078	30371	30364	29551	28854	27958	26123	22930	19566	17326	15345	13767
	541	37165	541	81221		436.437	33.2463	436.437	4.38487	436.437	1.64124			641	32048	15551	7789	8128	8147	7419	9327		641	30320	15151	7489	8985	9884	10997	16889						541	30408	29786	30341	30246	29798	28902	27596	25712	23104	19764	17277	15593	13123
	542	36132	542	80469		436.905	34.6334	436.905	4.24097	436.905	1.69724			642	31767	15166	6626	7935	7998	5877	8804		642	29061	14754	7224	8745	8687	10849	15750						542	30413	29801	29969	29948	29715	29381	27913	25406	22639	19758	16658	15566	13819
	543	35847	543	79208		437.373	34.5446	437.373	3.83302	437.373	2.50324			643	30245	13594	7369	8626	6602	7690	9606		643	28493	14453	7809	8883	9648	11736	15501						543	29973	29983	29991	29889	29511	29153	27990	25569	23119	19459	16952	15337	13739
	544	34591	544	78266		437.841	36.0876	437.841	4.71913	437.841	1.87724			644	29253	14146	6087	6828	8272	6547	6879		644	26794	14042	6875	8145	9183	10375	15023						544	30108	30207	29583	30043	29622	29239	27746	25512	22755	19627	16878	15566	13749
	545	33273	545	77387		438.309	36.5533	438.309	4.73524	438.309	2.31524			645	27182	12916	6964	6609	8255	7382	7105		645	25973	12483	7324	7575	9286	11503	16057						545	30202	29718	30055	30106	29507	28695	27938	25597	22815	19292	16662	15457	13665
	546	33115	546	76991		438.777	37.6115	438.777	4.14864	438.777	2.27924			646	26502	12152	6717	5830	8032	5171	6651		646	24836	12847	6879	8629	8185	9793	15430						546	29763	30124	29883	29610	29704	29200	27961	25860	22657	19528	17239	15226	13461
	547	33071	547	75508		439.245	38.6741	439.245	3.87351	439.245	1.95524			647	25510	11182	6256	7424	6018	8974	6905		647	24555	11636	6934	7838	9330	11250	16160						547	29639	29933	29411	29977	29666	28686	27513	25684	22738	19483	16764	15393	13032
	548	32712	548	75096		439.713	40.0139	439.713	4.33198	439.713	1.78524			648	24353	11727	5901	5317	9552	10297	9431		648	23410	11289	6959	8103	8577	9307	15953						548	29863	29618	29995	29943	29609	28980	27434	25699	22677	19685	16708	15032	12979
	549	31270	549	73799		440.181	40.8055	440.181	4.81597	440.181	2.76724			649	23809	10091	5500	6765	5486	6005	9227		649	22479	11203	6647	8011	8746	9705	13585						549	29617	29549	29667	29900	29612	28588	27723	25717	23000	19252	16687	15169	13172
	550	30260	550	73131		440.649	41.8647	440.649	4.12742	440.649	2.76124			650	22454	10623	6807	8320	7526	8407	10065		650	21394	10003	5681	7473	8210	10175	15265						550	29992	29651	29497	30134	29365	28564	27553	25660	22960	19616	16745	15061	13565
	551	29968	551	72710		441.116	43.5617	441.116	4.43447	441.116	1.57724			651	22069	9461	6142	7969	6382	4743	7585		651	20251	10226	5999	7583	8711	9253	14468						551	29727	30093	29852	30253	29894	28940	27707	25333	22668	19801	16968	15449	13603
	552	29050	552	71809		441.584	43.5683	441.584	3.86496	441.584	1.62124			652	20935	8665	6397	5472	6053	7792	9452		652	19607	9932	5433	7038	7301	9094	12537						552	30396	30474	30064	29795	29877	29295	27693	26116	23209	19876	17029	15525	13092
	553	28383	553	70924		442.052	44.8691	442.052	4.13906	442.052	2.62124			653	19747	8225	6629	7351	5228	6946	8406		653	19210	8926	6260	7322	7062	9062	12129						553	29895	30511	30010	29982	29947	29199	27811	25697	23237	19675	17337	15477	13874
	554	28152	554	69553		442.52	45.9813	442.52	4.79062	442.52	2.00124			654	18999	7992	4895	7873	8703	6764	7315		654	18247	8944	5496	6503	7628	8466	14302						554	30705	30213	30577	30160	29615	29329	28274	25604	23297	20044	17394	15806	13278
	555	27137	555	69264		442.988	47.8743	442.988	4.42777	442.988	2.64724			655	18106	7947	5004	7088	5034	6265	9151		655	17102	7830	5628	6613	7697	8526	13212						555	30519	30733	30746	30281	29835	29559	28177	26163	23178	20191	17524	15238	13824
	556	26728	556	68211		443.455	48.8326	443.455	4.46437	443.455	2.53724			656	17246	7354	4619	7137	9048	7780	9142		656	16753	8357	5275	6766	7481	8543	11427						556	30335	30359	30312	30923	29942	29425	28332	26302	23256	19853	17128	15391	13479
	557	26101	557	67733		443.923	48.9802	443.923	4.20859	443.923	2.36924			657	15512	6815	5729	4852	7723	8563	6154		657	15438	7738	4828	6047	7240	8716	13016						557	31249	31241	30627	30908	30193	29519	28364	26310	23426	20443	17679	15930	14067
	558	25378	558	66718		444.391	50.6209	444.391	5.06223	444.391	1.76924			658	14548	6964	5619	6148	7466	8976	5695		658	14622	7447	5331	5859	7396	8944	13584						558	31403	31077	30595	30987	30551	30367	28491	26455	23759	20505	17591	16090	14097
	559	26027	559	65639		444.858	52.1754	444.858	4.4794	444.858	1.58925			659	13951	6091	5707	6450	5771	6856	7776		659	14571	7039	4779	5764	6103	7743	11551						559	31232	31698	31145	31261	31207	30621	28587	26462	23741	20572	18009	15773	13823
	560	25910	560	64999		445.326	53.1785	445.326	4.55222	445.326	2.20127			660	13333	6758	4479	6150	5116	7571	8810		660	13826	6761	5514	6066	6388	7702	11253						560	31709	32029	31346	31369	31558	30232	29418	27183	24203	20372	18172	16439	14162
	561	24935	561	63669		445.793	53.348	445.793	4.79043	445.793	2.4653			661	13284	5867	4812	7330	6618	8843	5694		661	13156	6944	5238	6475	5972	8240	11816						561	32170	32176	31823	31531	31097	31185	29145	27254	24197	20532	18125	16207	14214
	562	24325	562	62882		446.261	55.5761	446.261	5.09418	446.261	1.96732			662	12732	5184	3710	6320	7460	5145	6559		662	12768	6350	5230	5581	5348	8656	11607						562	32485	32061	31957	31836	31891	31413	29646	27625	24706	21144	17827	16795	14675
	563	23703	563	62564		446.728	56.471	446.728	4.61958	446.728	2.75937			663	11469	4777	4148	6631	7676	7831	7753		663	11412	5628	4188	5697	5429	7537	10449						563	32937	32858	32575	32262	31855	31686	30146	28256	24754	21512	18064	16809	14534
	564	23533	564	61285		447.196	56.6375	447.196	5.31237	447.196	2.58142			664	10429	4521	4347	5932	4523	4294	6983		664	10835	6212	4594	5461	5852	8389	9778						564	32932	32586	32947	33053	32746	31972	30276	28464	25142	21875	18424	16571	14588
	565	23373	565	60682		447.663	57.7027	447.663	4.93269	447.663	2.57751			665	10759	4548	5853	7334	5057	6488	5480		665	10626	5758	4307	5032	5724	6689	10282						565	33019	33376	33359	32894	33141	32389	30519	28288	25816	21485	18472	16770	14965
	566	21695	566	59700		448.131	58.9374	448.131	5.66854	448.131	1.89762			666	9470	4332	4452	5777	5206	5434	7192		666	9971	5786	4721	5264	4764	7275	10947						566	33378	33506	33877	33364	33508	32677	31174	28948	25767	22015	19018	17442	14673
	567	21419	567	58911		448.598	60.3111	448.598	5.71191	448.598	1.51775			667	8991	5270	3803	6411	7877	6050	6799		667	9428	4877	4360	4839	5986	7681	10293						567	34052	34104	33663	33856	34007	32689	31373	29477	26284	22511	19557	17454	15136
	568	20375	568	58384		449.066	60.7773	449.066	5.56095	449.066	2.57592			668	8158	3868	3676	5838	5940	4044	8775		668	9455	4625	4045	5487	5467	8030	10184						568	34849	34600	34093	34730	33922	33739	32053	29710	26090	22852	19804	17403	15325
	569	20930	569	57846		449.533	61.6887	449.533	5.60938	449.533	1.7741			669	8172	3630	4439	6350	4686	7620	6215		669	8426	4300	4639	4659	5447	6452	11064						569	34973	34964	35094	34589	34194	33985	32289	30243	26632	23019	20032	18035	16008
	570	20498	570	56465		450	62.8482	450	4.80333	450	2.26432			670	8305	4176	3787	5052	7897	6623	5881		670	8030	4472	4578	4402	4785	6808	9455						570	35314	35209	35214	35201	34705	34152	33189	30197	27501	23307	20317	18403	15974
	571	19255	571	56420		450.468	63.2728	450.468	5.08139	450.468	2.15456			671	7581	4722	3364	5074	4584	5671	7958		671	8281	4297	3802	4478	5585	5959	10054						571	35899	36194	35762	36172	35594	34533	33091	30584	27187	23612	20253	18035	16358
	572	18742	572	55347		450.935	64.4096	450.935	5.66923	450.935	2.60681			672	7482	3557	5590	7256	4455	3899	8850		672	7047	4153	4258	4659	5571	7024	8251						572	36199	36425	36318	36160	35906	35632	33981	31299	27939	23837	20587	18248	15926
	573	19148	573	54507		451.402	65.6014	451.402	5.04285	451.402	2.71509			673	6954	2892	5695	4474	4513	5033	5953		673	7093	3770	4193	4120	5062	5867	9355						573	36842	37052	36839	37202	36332	35917	34630	31843	28709	23906	20876	18526	16192
	574	18062	574	54160		451.87	65.7942	451.87	5.64025	451.87	1.60341			674	6326	3675	4847	5861	4572	6892	7940		674	6937	4112	3376	5135	5180	6924	9464						574	37335	37541	37544	37617	37331	36154	34369	31925	28792	24728	21512	19063	16960
	575	18429	575	53401		452.337	66.9625	452.337	6.33743	452.337	2.40173			675	6184	3604	4538	5052	4391	5052	8527		675	6827	4177	3687	4702	3638	5628	9938						575	38351	38051	38370	38031	37400	37242	35581	32943	29506	24745	21214	19320	17098
	576	18178	576	52433		452.804	67.948	452.804	5.32239	452.804	1.64211			676	5788	3991	5547	7209	6615	7567	4663		676	6459	4057	4060	3915	3620	5663	7659						576	38911	38986	38743	38590	37979	37745	35567	33047	29921	25119	21849	19762	17668
	577	17114	577	51622		453.271	68.6386	453.271	5.69499	453.271	1.54654			677	4945	3571	5185	6669	4320	4432	6624		677	6115	3910	3820	4325	4110	5885	7546						577	39517	39618	39547	39322	39036	37815	35975	34008	30315	26119	22315	20191	17648
	578	17171	578	50434		453.738	69.3176	453.738	5.8155	453.738	2.46301			678	5214	3122	3487	5462	5099	8017	6624		678	5460	3844	3008	3688	4236	5394	9606						578	39596	40327	40119	39914	39421	38518	36743	33865	30669	26317	22384	20070	17905
	579	16473	579	50276		454.205	69.782	454.205	5.9518	454.205	1.93956			679	4318	3716	5090	5249	6361	4760	4932		679	5558	3767	3753	4733	4630	4965	7493						579	40422	40521	40725	40734	39983	39299	37663	34666	30719	26185	22929	20856	18280
	580	16107	580	49020		454.672	69.3813	454.672	6.30188	454.672	2.1642			680	4467	2429	2914	5827	4461	5760	5746		680	4680	3064	2883	4116	4224	5474	8884						580	41516	41372	40703	41154	40243	40113	37714	35549	31845	26605	23504	21250	18358
	581	15379	581	48379		455.139	69.6697	455.139	6.09373	455.139	2.08292			681	3827	2521	3739	4088	6800	7627	4878		681	5102	3486	3256	4262	4680	5937	6981						581	41446	42142	41371	41336	41480	40110	38234	35750	31915	27565	23537	21368	18706
	582	16082	582	48296		455.606	71.1307	455.606	6.90523	455.606	2.67575			682	3763	2745	3357	6842	4523	5098	4515		682	4096	3487	3620	4042	3311	4895	6663						582	42209	42774	42504	42171	41716	41031	39265	36430	32421	27791	23937	21655	18551
	583	15753	583	47575		456.073	70.8046	456.073	6.02665	456.073	2.65073			683	3400	2557	3613	3672	3886	5227	6902		683	4672	3081	2863	3487	3604	5055	8301						583	43124	42980	42908	42543	42106	41642	39627	37136	32760	28196	24171	22065	19285
	584	15732	584	46130		456.54	70.9688	456.54	5.89184	456.54	2.64985			684	3890	2477	2869	5033	3740	5790	6730		684	4060	2868	2693	3285	2994	5253	7570						584	43374	43255	43513	43109	43223	42158	40587	37445	33192	28581	24897	22145	19025
	585	15017	585	45827		457.007	70.8263	457.007	6.11468	457.007	1.54912			685	3153	3336	3868	3772	4525	5754	6308		685	4156	2551	2988	4366	2508	4505	8159						585	43910	44269	44112	44046	43776	42723	40719	38066	33971	29149	24844	22827	19651
	586	15259	586	45291		457.474	71.3974	457.474	6.06543	457.474	2.52658			686	3451	2241	4580	5471	3588	3264	6413		686	3809	3023	3060	3165	3488	5726	8000						586	44591	45133	44234	44601	44146	43539	41434	37956	34359	28984	25129	22558	19885
	587	14476	587	44549		457.941	71.0788	457.941	7.12197	457.941	2.14225			687	3178	2164	2684	3783	5160	2409	6517		687	3832	2450	2885	3367	2953	4912	7204						587	44974	45404	45212	44946	45063	43914	41980	38863	34598	29395	25185	23413	20223
	588	14644	588	43675		458.408	71.8135	458.408	6.99214	458.408	2.56214			688	3615	2604	4114	4608	5720	7471	5179		688	3099	2707	3111	3340	2558	5152	6918						588	45672	45635	45530	45996	44932	44548	42452	39273	35402	29891	25778	23313	20045
	589	13717	589	42658		458.875	72.0189	458.875	6.54223	458.875	2.32827			689	3043	3255	3965	4423	3994	2715	7148		689	3246	2891	3224	3538	3478	4583	6271						589	46430	46604	46638	46092	45795	44788	43020	39734	35783	30248	25888	23685	20343
	590	13564	590	41754		459.342	71.8141	459.342	6.31796	459.342	1.81067			690	2836	3461	4050	5013	7070	3612	7793		690	2949	3036	2851	3750	3809	3804	6395						590	46739	46960	47207	46603	46735	45281	43138	40436	36162	30580	26502	24209	20629
	591	13808	591	40892		459.808	71.5856	459.808	6.61962	459.808	1.79336			691	2701	1845	4957	5204	4367	6646	4688		691	3287	2926	2994	3112	2906	4052	6658						591	47287	47806	47722	47162	46608	46203	44272	40703	36632	31316	26957	24251	21329
	592	12819	592	40998		460.275	71.4936	460.275	7.24717	460.275	2.39234			692	2741	2471	3255	5080	3931	3448	6582		692	3080	2539	2342	3382	1865	4100	5251						592	48293	48432	47669	47801	47755	46294	44224	40823	36660	31257	27014	24813	21335
	593	12202	593	40150		460.742	70.7586	460.742	6.34242	460.742	1.98367			693	2894	2447	4034	4962	4447	3500	6059		693	3081	2846	2379	3894	1928	4742	5079						593	48788	48846	48223	48373	47551	46915	44688	41223	37351	32152	27573	24394	21574
	594	12777	594	39500		461.209	70.1839	461.209	6.4327	461.209	2.14937			694	2553	3174	3938	3883	5757	6511	5527		694	2265	2581	2272	2611	2766	4751	7323						594	49450	48926	49170	48599	48442	47739	45305	42241	37644	32087	27461	24883	21457
	595	12353	595	38861		461.675	70.5957	461.675	7.09543	461.675	2.5095			695	2898	2448	4009	5876	3257	5921	5178		695	2376	2506	2321	3099	1638	3635	6392						595	49701	49197	49501	49426	49055	48012	45421	42610	37560	32631	28006	25130	22009
	596	12329	596	38114		462.142	70.7972	462.142	6.56921	462.142	2.43209			696	2816	2365	3281	5082	4340	2029	6345		696	2429	1890	2687	3548	2868	4623	6274						596	50152	49988	49546	49539	49321	47989	46531	42401	38472	32857	28185	25182	22488
	597	12292	597	37075		462.609	69.2922	462.609	7.87441	462.609	1.5552			697	1676	1748	4816	3262	5397	7013	6354		697	2744	2366	2434	2803	1727	4480	6815						597	50527	50735	49961	50127	49497	48572	46454	43380	38517	32947	28041	25659	22697
	598	11747	598	36248		463.075	68.9048	463.075	7.92623	463.075	2.71685			698	2849	3126	4535	6059	5497	3547	6933		698	2607	2044	1896	2715	2670	3292	6795						598	50443	50988	50478	50681	50005	48775	46786	43652	38677	33088	28894	25632	22520
	599	11350	599	36198		463.542	68.3913	463.542	7.69313	463.542	2.7791			699	2348	2048	3754	3684	5935	3234	4855		699	2068	2251	2636	2631	1607	3741	5413						599	51355	51434	51102	50810	50350	49087	47390	43609	38947	33544	28622	25738	22501
	600	11989	600	35023		464.008	68.2066	464.008	7.1405	464.008	2.41795			700	2128	2040	2394	3475	3170	5360	6523		700	2456	1806	1716	3039	2610	2930	6375						600	51317	51019	50959	51195	50666	49697	47801	43899	39545	33758	28855	26457	22937
	601	10793	601	34526		464.475	68.0036	464.475	7.60671	464.475	2.00344			701	1849	1995	2635	5028	6938	2524	6014		701	1639	2039	2042	2371	2870	3825	5163						601	51651	51576	51319	51394	50689	49889	47898	43854	39122	33384	29065	26121	22836
	602	11528	602	33564		464.941	67.2799	464.941	8.32979	464.941	2.19758			702	1439	1817	3764	5514	3424	4908	5650		702	2024	2058	2267	3464	1350	3672	5647						602	51584	52010	51784	51847	50992	50397	48003	44073	40017	34075	29500	26434	22775
	603	11515	603	33470		465.408	66.7201	465.408	7.56537	465.408	2.83242			703	2255	1629	2439	5071	4093	3990	4425		703	1545	1800	2423	3000	1186	2947	4534						603	51729	52465	51569	51708	51486	50586	48093	44832	39514	33920	29090	26771	22749
	604	10939	604	32218		465.874	65.4016	465.874	8.07413	465.874	2.44393			704	1710	3178	4957	4746	6581	1899	4490		704	1548	1966	2042	3054	2370	4212	4613						604	52477	52314	51692	51630	51494	50171	48551	44962	40108	34178	29044	26742	23383
	605	9936	605	32102		466.341	65.1263	466.341	8.02388	466.341	1.81414			705	1402	2531	4108	3028	2484	1946	4556		705	2224	1695	2524	2265	1433	2945	4984						605	52615	52682	52161	52402	51600	50494	48643	44455	39643	33871	29571	26811	22970
	606	9885	606	31204		466.807	64.6877	466.807	8.06666	466.807	2.78907			706	1656	1644	3305	4702	2920	4651	6855		706	2194	1346	2569	2138	1148	3354	5597						606	52441	52664	52022	51971	51538	50338	48084	45172	40231	34377	29817	26970	23151
	607	10060	607	30515		467.273	64.2941	467.273	7.58688	467.273	1.9707			707	2295	2301	4432	5955	5122	2925	3919		707	1525	1535	2182	2834	1344	2543	5047						607	52458	52404	52124	51918	51645	50839	48034	44452	40004	33842	29597	26315	23076
	608	10042	608	29931		467.74	63.0812	467.74	8.14772	467.74	2.42102			708	2454	2802	3043	3110	3080	4953	5921		708	1347	1524	1607	2420	2399	2815	3560						608	52126	52432	51745	52268	51664	50370	48300	44779	40046	34077	29436	26555	23622
	609	10342	609	29333		468.206	62.5342	468.206	8.72996	468.206	2.63005			709	2339	2953	2488	4867	3967	2239	5692		709	1193	2225	2182	2150	995	3636	5075						609	52397	52112	51974	51722	51322	50425	48105	45077	39914	34483	29175	26666	23257
	610	10389	610	28859		468.672	61.7018	468.672	8.63851	468.672	2.19178			710	1220	2008	2978	4102	6143	6017	5463		710	1454	2069	2100	1778	548	3218	3477						610	52476	51805	51580	51909	51700	50357	48460	45004	39996	34218	29398	26458	23209
	611	10496	611	28086		469.138	60.8601	469.138	8.50899	469.138	2.44417			711	1778	2097	3666	4913	6273	6767	7022		711	1848	1224	1704	2930	654	2867	5286						611	52168	52244	51460	52158	51229	50149	47896	44753	39766	33719	29329	26128	23377
	612	10316	612	27474		469.605	60.2612	469.605	8.67794	469.605	2.21719			712	1610	2660	4283	5186	5625	2714	5562		712	1115	1489	1341	2022	1437	3196	4571						612	52004	51655	51512	51965	51418	50030	47718	44233	39513	33460	29051	26036	22643
	613	9246	613	27428		470.071	58.4276	470.071	9.45639	470.071	2.82282			713	1709	2345	3245	3300	4303	3165	5457		713	1084	2027	1605	2654	1919	2271	3441						613	51263	51815	51651	51611	50861	49666	47519	44203	39255	34032	29135	26468	22951
	614	9266	614	26698		470.537	57.8853	470.537	9.06295	470.537	2.82105			714	1512	1609	3030	4440	4146	4518	5352		714	1292	1132	2261	2346	2079	1995	4197						614	51013	51503	51102	50784	50166	49376	46899	43649	39506	33584	28577	26080	22980
	615	9983	615	25808		471.003	56.8547	471.003	8.68546	471.003	2.32984			715	1591	2422	3114	3164	3321	3532	4454		715	1637	1356	1906	1691	422	2771	5421						615	50973	50763	50740	50941	50102	49155	46793	43731	39247	33036	28563	25886	22513
	616	8911	616	25878		471.469	56.1358	471.469	10.0369	471.469	2.98915			716	2360	1648	3345	4048	5515	4789	5942		716	1028	1940	1980	1984	747	2502	4723						616	50734	50422	50547	50281	49583	48682	46317	42862	38443	33003	28449	25455	22683
	617	9342	617	24936		471.935	55.9784	471.935	9.06337	471.935	1.83896			717	2323	2741	2659	3431	2742	3319	4396		717	1540	1078	1913	2240	1923	3363	2896						617	50095	50401	49894	49689	49283	48052	46019	42763	37901	32794	28339	25724	21888
	618	9233	618	24205		472.401	55.0954	472.401	10.2968	472.401	3.04723			718	1420	2917	3900	3904	5550	2432	4335		718	1304	1118	1736	2393	1511	2406	4723						618	49528	49588	49445	49166	48978	47781	46092	42224	38231	32618	27675	25416	22274
	619	8361	619	23844		472.867	53.824	472.867	9.57972	472.867	1.87789			719	2275	1679	2677	4992	2337	4222	4008		719	1109	1282	1377	1583	574	2200	4099						619	48967	49316	48903	48714	48191	47488	45001	41860	37216	31750	27739	25153	22134
	620	8771	620	23824		473.333	52.9607	473.333	9.65573	473.333	3.10688			720	1297	1733	3914	2961	3341	6427	4628		720	889	1144	1897	1645	1113	1826	4551						620	48528	48679	48066	47992	48013	46804	44547	41608	37195	31362	27042	24890	21285
	621	9066	621	22935		473.799	51.4484	473.799	10.701	473.799	2.56813			721	2039	2811	4547	5006	4250	1004	4628		721	818	1789	1995	1222	1366	1925	3798						621	48175	47845	47507	47420	47338	46521	44308	40747	36317	31075	26898	24231	21314
	622	9150	622	22970		474.265	51.4335	474.265	10.2212	474.265	2.59559			722	1148	3045	2775	5983	4194	3855	4674		722	889	1058	1698	2285	1527	2223	5001						622	47456	47397	47147	47021	46172	45908	43733	40099	35951	30728	26620	23736	21345
	623	8035	623	22347		474.731	49.6593	474.731	10.7635	474.731	1.98917			723	1048	2958	2892	5828	4635	1286	3895		723	1304	1606	1761	2007	319	2872	2285						623	46761	46403	46055	46086	45704	45198	43363	39881	35218	30718	26615	23754	20969
	624	8832	624	21521		475.197	49.1294	475.197	11.0769	475.197	2.46481			724	2150	2862	4071	4071	3891	6381	4543		724	928	1795	1583	2351	1477	3085	4852						624	46114	45617	45334	45989	45133	44319	42026	39369	35208	29962	25973	23617	20753
	625	8105	625	21229		475.663	48.7161	475.663	11.3163	475.663	2.32245			725	1688	2148	2218	3276	2315	5473	6803		725	1421	1627	1594	2179	611	1504	3496						625	45388	45200	44669	45194	44335	43259	41776	38360	34473	29140	25324	22953	19778
	626	7401	626	21099		476.129	46.8435	476.129	11.8108	476.129	2.74399			726	1589	2756	4065	2802	2592	6270	4494		726	1119	951	1840	2165	759	2397	4778						626	44726	44071	44154	44479	44047	42569	40582	37589	33642	28614	24976	22726	20124
	627	7454	627	20343		476.595	45.9964	476.595	11.356	476.595	2.68146			727	1908	2921	3578	4155	5267	6078	5844		727	1411	1291	853	1320	1491	3069	2748						627	43537	43528	43345	43735	43289	41773	40363	37092	33383	28581	24907	21798	19449
	628	7930	628	19484		477.06	45.7475	477.06	12.437	477.06	3.05275			728	1682	1839	3588	3537	4788	4104	4681		728	1005	1735	1448	2057	722	1390	3632						628	42568	42643	42345	42836	42334	40877	39328	36643	32440	27980	24040	21728	19330
	629	7990	629	19056		477.526	44.3828	477.526	11.9142	477.526	3.18579			729	1957	1389	3603	5901	4639	4938	5568		729	1193	713	988	2249	-412	2656	1865						629	42067	41657	41684	41467	40970	40212	38627	36176	32024	27558	23453	20933	18420
	630	7014	630	18851		477.992	44.0749	477.992	12.2399	477.992	2.9145			730	2072	2186	2663	4541	5125	6214	7018		730	660	1667	1864	1851	1259	2561	4177						630	40778	40994	41065	41088	40397	39556	37893	35463	31110	26793	23496	21031	18650
	631	7449	631	18804		478.458	42.8202	478.458	12.4823	478.458	2.03291			731	1246	1736	2036	5442	3634	4524	6557		731	1330	933	1325	1564	944	1714	3875						631	39977	39773	39943	39843	39261	39019	37232	33972	31007	26035	22431	20155	18071
	632	7855	632	18292		478.923	41.8102	478.923	13.8373	478.923	2.35693			732	1795	1664	3735	4746	5251	786	3871		732	573	1041	1163	2317	396	1336	3793						632	39061	39030	38676	38973	38930	38182	36056	33818	29780	25450	22243	20051	17578
	633	8269	633	17710		479.389	41.3219	479.389	13.7818	479.389	2.8425			733	2217	2747	2442	4354	3423	2655	5774		733	1363	1269	1342	1975	-312	1660	1883						633	38018	38661	38154	38120	37868	36845	34997	32654	28939	24677	21614	19658	17057
	634	6846	634	17380		479.855	40.0108	479.855	13.4887	479.855	2.50765			734	1268	2544	4421	4433	4923	3960	7305		734	1114	1159	1092	1364	717	2527	2827						634	37116	37627	37231	37116	37157	35939	34344	32075	28945	24498	20791	19182	17030
	635	7515	635	17236		480.32	38.5883	480.32	14.0391	480.32	2.7523			735	1714	2081	3974	4961	5536	3861	3186		735	1173	638	1348	2017	497	1435	3530						635	36378	36677	36316	36570	35880	35171	33464	31150	27564	23527	20652	18884	16235
	636	6958	636	16922		480.786	37.8852	480.786	14.0791	480.786	3.27252			736	1737	2250	4595	5586	2662	5777	6812		736	1338	710	768	2051	-308	2565	3982						636	35214	35411	35659	34990	35183	34225	33127	30639	26846	23204	20098	18182	15514
	637	7736	637	16416		481.251	37.0815	481.251	14.8712	481.251	2.2142			737	2225	2483	4069	5441	2496	5891	4704		737	851	748	865	999	469	1151	3907						637	34210	34860	34223	34309	34397	33362	32144	29263	26684	22730	19171	17818	15672
	638	7533	638	16519		481.717	36.6628	481.717	15.2987	481.717	2.38744			738	1649	1985	2452	2856	1931	1423	6629		738	910	850	1540	1114	-53	1908	1901						638	33274	33210	33734	33299	33220	32231	30601	28916	25398	21870	18954	16992	15241
	639	6862	639	15521		482.182	35.4602	482.182	15.7358	482.182	3.26815			739	2170	2729	4057	5196	3785	4576	5195		739	1193	676	1404	1372	158	1311	2754						639	32574	32657	32796	32122	31898	31589	30455	28134	25234	21524	18696	16456	14791
	640	6386	640	16037		482.648	35.0412	482.648	16.3722	482.648	3.45641			740	2114	3050	2187	4054	6074	3792	5137		740	923	937	1354	1364	-652	1115	1749						640	31361	31813	31663	31612	31237	30386	29499	27043	23925	20718	17937	15807	13968
	641	7314	641	15118		483.113	33.3888	483.113	15.9664	483.113	2.36616			741	2049	2935	4388	2836	6378	1533	6101		741	1268	1274	1174	1277	143	1391	4042						641	30808	30408	30557	30365	30438	29805	28013	26046	23314	20280	17368	15718	13883
	642	5868	642	15007		483.579	32.7798	483.579	16.9509	483.579	3.35543			742	1101	2268	3934	4627	1997	6268	5860		742	839	756	1536	2110	256	1423	3248						642	29598	29369	29871	29783	29500	28765	27491	25347	22535	19395	16678	14830	13453
	643	5845	643	15137		484.044	32.7709	484.044	17.7765	484.044	2.31626			743	1179	2447	3986	4997	3667	2288	7132		743	1261	1333	1155	1063	-4	2657	3304						643	28680	28326	28728	28582	28009	27667	26590	24420	21988	19025	15856	14726	13007
	644	6814	644	13993		484.509	31.3709	484.509	18.1126	484.509	2.31462			744	1876	2921	3945	5737	2870	5310	3599		744	725	1278	1414	803	-137	913	3251						644	27624	27533	27860	27481	27692	27121	25428	23549	21630	17946	15447	14233	12626
	645	6057	645	14522		484.975	30.3762	484.975	18.6889	484.975	2.76457			745	1497	2750	3847	5172	2438	4916	4341		745	782	713	508	1903	-431	1551	3369						645	26557	26896	26380	27069	26155	26250	24589	23083	20161	17576	14960	13604	11933
	646	6623	646	14110		485.44	30.3114	485.44	18.4175	485.44	3.04415			746	2083	2688	3553	2877	2028	743	6151		746	640	925	625	1326	869	1982	3215						646	26236	25895	25837	25527	25675	24709	23564	22458	20050	16658	14361	12888	11914
	647	6502	647	13876		485.905	28.8545	485.905	18.8088	485.905	3.40537			747	1090	2065	4446	4562	6337	3326	6442		747	513	1441	1136	1132	-76	1180	2678						647	25051	24936	24635	24641	24917	23919	23284	21333	18794	16549	14496	13141	11555
	648	6220	648	13364		486.371	28.1957	486.371	20.314	486.371	2.30427			748	1293	1509	2352	4848	5535	1211	4154		748	688	700	1572	962	-695	976	1196						648	24216	23881	24183	23948	23935	23328	22393	20669	18216	15748	13685	12612	10888
	649	6937	649	13126		486.836	27.7142	486.836	20.085	486.836	2.9289			749	2100	2580	2125	2965	3940	1136	4013		749	537	619	1417	767	-424	2269	3472						649	23566	22819	23119	23378	23172	22267	21427	19694	17613	15613	13179	11570	10720
	650	6576	650	13096		487.301	27.372	487.301	20.9486	487.301	2.46734			750	1027	1618	4616	3636	3200	3579	4475		750	1050	541	533	1976	904	2667	2311						650	22227	22363	21939	22501	21704	21290	20269	18792	17339	14303	12817	11606	9797
	651	5782	651	12304		487.766	26.6785	487.766	21.1484	487.766	2.41761			751	1617	3029	2122	5355	2570	1571	5527		751	709	715	1433	661	-489	1835	1582						651	21517	21682	21453	21682	21151	20679	19611	18259	16479	13735	12355	11046	9981
	652	5918	652	12323		488.231	25.5577	488.231	21.966	488.231	2.97373			752	1348	2722	2492	4167	3643	729	3665		752	384	743	507	1672	177	1889	3064						652	20382	20583	20165	20259	20258	20021	18704	17830	16174	13520	11892	10900	9632
	653	5024	653	12378		488.697	24.8894	488.697	22.689	488.697	2.63381			753	989	2628	4282	3780	4674	4373	5424		753	1040	837	1419	1843	-799	1043	3633						653	19839	19823	19511	19434	19477	18972	18113	16696	14879	13294	11535	10476	8735
	654	5580	654	11352		489.162	24.1553	489.162	23.9983	489.162	3.59188			754	1639	2936	4548	5847	3273	4221	5148		754	1135	1290	632	1434	382	927	2391						654	18878	19139	18880	18694	18673	18029	17633	15970	14247	12505	10848	10146	8635
	655	5578	655	11190		489.627	23.2329	489.627	24.3371	489.627	2.74203			755	1642	1839	2992	3275	5463	4510	5762		755	475	406	1065	1434	353	1884	2378						655	18398	17911	18445	18232	17998	17445	16472	15983	13635	11788	10027	9671	8449
	656	4769	656	11776		490.092	22.4492	490.092	25.3031	490.092	2.5523			756	1834	2180	3154	4530	3477	1409	4660		756	669	890	520	1606	649	1292	3027						656	17279	17544	17536	17178	17499	17031	16043	14911	13344	11865	9718	8789	7986
	657	6281	657	11527		490.557	21.5895	490.557	26.2283	490.557	3.33875			757	2133	2412	4112	5763	5977	2652	6257		757	1064	1025	971	1508	369	1525	1629						657	16371	16575	16267	16291	16260	16450	15185	14196	13122	10682	9466	8670	7638
	658	5028	658	11021		491.022	21.7638	491.022	26.6684	491.022	3.6214			758	2109	1750	3157	5121	5342	2616	5627		758	744	803	1399	1137	75	1985	3423						658	15878	16306	16271	15604	15732	15686	14572	14021	11977	10258	9180	7982	7459
	659	5418	659	10556		491.487	21.2748	491.487	26.585	491.487	2.74828			759	2137	2362	2448	2994	5424	2217	6812		759	314	1064	1150	1809	293	2219	2091						659	15120	15086	15482	15286	15112	14593	14229	13180	11453	9935	8967	8207	6756
	660	5836	660	10156		491.952	20.3726	491.952	27.225	491.952	3.03141			760	1453	1905	2910	4981	2061	2614	4304		760	1060	760	1262	486	738	1184	3566						660	14753	14711	14394	14821	14149	14241	13303	12407	11439	9538	8389	7217	6778
	661	4477	661	10661		492.417	20.4673	492.417	28.3422	492.417	3.62084			761	2191	2053	2814	3042	6050	2225	4251		761	863	537	1085	1050	717	2132	2048						661	13606	14116	13737	13775	13917	13433	12829	11934	11059	9184	8012	7124	6353
	662	4913	662	10196		492.881	18.7989	492.881	29.504	492.881	2.47459			762	1853	2824	4006	5205	5278	2914	4853		762	758	330	494	1104	-868	1993	2560						662	13227	13133	12921	13612	13187	13307	12506	11703	9901	9078	7855	6843	6467
	663	5736	663	10131		493.346	18.7774	493.346	30.47	493.346	2.49867			763	2027	2436	3543	3015	3018	5130	3334		763	412	311	1372	1821	236	1875	1295						663	12664	12892	12765	12475	12624	12100	11924	11137	10149	8786	7665	6835	5481
	664	4338	664	9681		493.811	17.9816	493.811	30.5322	493.811	3.54712			764	1973	2548	3964	4805	4017	1421	3059		764	965	333	1248	1525	147	1466	1860						664	12061	12260	12546	11926	11873	12161	11384	10737	9243	8112	6717	6743	5573
	665	4310	665	9410		494.276	18.0504	494.276	32.0114	494.276	2.74789			765	2097	2868	3614	3726	4218	5157	6641		765	340	376	344	884	550	2479	2532						665	11359	11825	11417	11637	11763	11523	10988	10105	9085	7376	6654	6168	5312
	666	5487	666	9380		494.741	16.7378	494.741	32.4269	494.741	3.44109			766	1313	1440	3673	3977	3012	3860	4782		766	334	1333	1274	1122	637	1054	3150						666	11288	11364	11164	11358	11235	10774	10417	9189	8823	7142	6234	6041	5016
	667	5327	667	9220		495.205	16.2675	495.205	33.2715	495.205	3.62468			767	1569	2852	2282	5709	2372	1723	4737		767	983	1015	602	1398	-596	1110	2002						667	10861	10273	10946	10249	10407	10090	9899	8996	8407	7233	6210	5629	5215
	668	4455	668	9319		495.67	15.9014	495.67	34.2391	495.67	2.89666			768	1553	1763	2753	4176	2628	3676	3258		768	810	1007	1114	1361	-271	1461	2595						668	10140	10292	9813	10460	10227	9984	9416	8592	7589	6450	5460	5174	4720
	669	4830	669	8737		496.135	15.6565	496.135	35.6817	496.135	2.72707			769	1659	2087	2433	5828	2395	2750	5111		769	419	1296	689	1520	-1075	1340	2498						669	9460	9334	9762	9370	9393	9569	8794	8635	7409	6419	5590	4958	4110
	670	4864	670	8617		496.599	15.234	496.599	36.1047	496.599	3.15593			770	1340	1781	4600	5225	5214	5789	6847		770	574	1146	930	482	378	704	3292						670	9228	9537	9343	9518	9236	9289	8821	7864	7213	5958	5070	4790	4405
	671	4458	671	8095		497.064	15.381	497.064	37.4947	497.064	3.25119			771	1704	2799	3563	3425	4168	1729	6050		771	432	1306	834	1732	-605	1824	3264						671	8496	8542	8644	8685	8874	8459	7852	7224	7016	5522	5443	4981	3953
	672	5074	672	7737		497.529	14.9342	497.529	38.6544	497.529	3.10894			772	2114	1959	2156	5959	4396	856	3897		772	525	1229	457	1094	67	2063	1066						672	8748	8426	8405	8207	8055	7944	7427	7104	6186	5937	4915	4072	4042
	673	3549	673	7652		497.993	14.9199	497.993	38.6641	497.993	2.74108			773	1239	2256	3432	5009	2351	2306	3486		773	1096	767	871	810	37	2205	3009						673	8244	8275	8052	7824	7919	7927	7723	7237	6157	5078	5006	4285	3591
	674	4312	674	8027		498.458	14.0478	498.458	40.0488	498.458	3.5717			774	1273	1545	2332	2541	2808	1469	5078		774	1087	267	734	1369	-576	1517	991						674	7715	7868	7481	7582	7822	7440	7041	6754	5933	4717	4191	4263	3474
	675	4379	675	7586		498.922	13.779	498.922	41.3454	498.922	2.94272			775	1754	2443	3025	3766	5200	3202	5361		775	801	1230	507	1687	-860	1011	1455						675	7098	7184	7077	7023	7444	7295	6544	6367	5845	4751	4113	3483	3786
	676	3776	676	7498		499.387	13.7479	499.387	42.7114	499.387	3.65621			776	1850	1891	3843	4003	3211	4193	7288		776	230	898	557	469	-746	1971	3216						676	6915	7324	7270	6552	7136	6759	6366	5992	5247	4376	4388	3640	3239
	677	4653	677	7308		499.851	13.0813	499.851	43.4119	499.851	3.41004			777	1261	2080	2027	4928	2241	5962	4959		777	629	842	964	1041	176	482	1028						677	6881	6969	6633	6462	6272	6753	6302	5788	5327	4756	4269	3369	3009
	678	4401	678	7275		500.316	12.0923	500.316	43.8134	500.316	3.02229			778	1311	1942	2328	3397	5681	3094	4790		778	289	865	918	1274	-37	1092	1571						678	6640	6469	5951	6178	6283	6335	5707	5843	4786	4167	3940	3000	2964
	679	4353	679	7416		500.78	12.7302	500.78	44.7795	500.78	2.76085			779	1420	1677	2125	4184	1914	730	6711		779	349	623	876	412	-733	733	1158						679	6462	5906	6199	5887	6167	5692	5804	5173	4606	4255	3549	3543	2926
	680	3337	680	6941		501.245	11.3332	501.245	46.1487	501.245	3.85971			780	1813	2192	4327	2956	6174	5104	7047		780	674	1073	826	1032	-120	725	2345						680	6107	5957	6040	5540	5852	5461	5745	5226	4357	3750	3581	3153	2814
	681	3819	681	6621		501.709	11.6024	501.709	47.0285	501.709	3.90091			781	1707	2913	2091	5143	3393	4533	6532		781	336	545	561	639	-1229	1886	628						681	5772	5352	5788	5769	5546	5695	4946	4556	4438	3557	3639	3275	2301
	682	3447	682	6871		502.173	11.6065	502.173	47.8703	502.173	4.00834			782	1292	2386	2771	3820	2858	4977	6841		782	722	1247	1357	426	-765	1759	1606						682	5302	5511	5491	5063	5362	5128	5147	4781	4532	3882	3195	2690	2446
	683	4615	683	6468		502.638	11.4127	502.638	48.6303	502.638	3.38004			783	1111	2813	3206	2823	5933	5449	6032		783	984	828	537	1230	-552	566	1481						683	5321	5135	5124	5236	5108	4977	4578	4501	3746	3515	2744	2546	2606
	684	4587	684	6278		503.102	10.8747	503.102	49.6801	503.102	2.86997			784	1875	2595	2616	4160	2002	5196	6617		784	610	416	478	1516	-545	1968	1351						684	5202	4507	4854	4474	4811	4363	4657	4347	3730	3646	3248	2267	2527
	685	2996	685	5934		503.566	11.146	503.566	51.1119	503.566	3.61022			785	1928	1371	2542	5632	3382	5411	4230		785	712	305	310	1697	-25	1191	898						685	4889	4379	4944	4357	4397	4435	4545	3809	3800	3511	2796	2323	2391
	686	3552	686	5522		504.03	10.4877	504.03	51.8674	504.03	3.08468			786	1579	1935	3840	2973	5404	3754	6713		786	749	278	1008	869	-617	1880	3307						686	4316	4820	4718	4358	4147	4688	4550	3792	3730	3240	2945	2180	1933
	687	4389	687	5888		504.495	10.2451	504.495	53.2998	504.495	3.75538			787	1538	2030	3842	3178	4828	5091	4078		787	615	968	897	566	-564	892	2415						687	4480	4232	4296	4229	4338	3876	3838	3518	3606	3248	2625	2103	1848
	688	2897	688	5905		504.959	9.89917	504.959	54.4367	504.959	4.02433			788	1534	1653	4589	3907	2040	856	4525		788	413	378	1099	1280	486	1716	708						688	4136	3822	4399	4188	3978	4320	3764	3653	2871	2958	2315	2277	2183
	689	3309	689	5502		505.423	10.291	505.423	55.5936	505.423	4.0455			789	1571	2664	2978	3300	4757	5107	6551		789	578	500	388	977	193	2263	1693						689	3805	4091	3704	4073	4161	3704	3423	3320	2799	2365	2056	2162	2318
	690	3587	690	5610		505.887	9.53648	505.887	56.3348	505.887	3.82889			790	1694	1912	2859	5653	3520	3018	3889		790	970	217	737	1415	-1144	645	1586						690	4080	3397	3929	3919	3649	3905	3420	3163	2594	2799	2353	2374	1869
	691	4055	691	5568		506.351	9.42132	506.351	56.2464	506.351	4.04451			791	1009	1544	3390	5987	3647	2571	3191		791	333	943	1269	309	433	1397	891						691	4011	3830	3539	3921	3284	3152	3512	3300	2759	2728	1847	2373	1618
	692	3735	692	5483		506.815	9.04838	506.815	58.3824	506.815	3.26636			792	1418	2790	3867	5551	2230	2972	3587		792	629	251	744	1194	-954	1234	1826						692	3453	3331	3070	3062	3605	3672	3128	3185	2708	2149	2212	1880	1420
	693	3107	693	5285		507.279	8.73124	507.279	59.1164	507.279	3.09642			793	999	1787	4156	5858	5231	1634	6307		793	297	968	568	1449	7	1202	3187						693	3409	3105	3397	3421	2958	3165	3476	2976	2543	2654	2235	1675	1713
	694	3223	694	4633		507.743	9.38585	507.743	59.1457	507.743	4.03785			794	2182	2823	4433	5555	5599	3563	3639		794	626	936	1151	1049	-247	650	3163						694	3323	3441	3546	3097	3268	2924	2708	3193	2687	2414	2012	1513	1616
	695	3485	695	5002		508.207	8.11622	508.207	60.3934	508.207	3.98753			795	1159	2953	3281	3565	6353	2896	3465		795	750	700	460	711	-88	460	2635						695	3245	3183	3002	2807	2907	3346	3065	2533	2480	1905	1634	2142	1238
	696	2793	696	4575		508.671	8.85817	508.671	60.6705	508.671	4.00542			796	2177	1457	1995	3434	3400	4949	4090		796	417	1099	1213	990	94	1347	1523						696	2657	2843	2697	3155	3342	3269	3141	2622	2768	1986	2069	1989	1768
	697	2886	697	4898		509.135	8.48759	509.135	61.9973	509.135	3.65355			797	1156	1606	3201	5360	3562	5624	4872		797	183	639	690	1663	-672	1580	1094						697	2772	2777	2668	2594	2647	3068	2909	2268	2096	2372	2112	1526	1166
	698	2859	698	4531		509.599	7.87497	509.599	62.3926	509.599	4.21187			798	1081	1586	2524	5421	5805	3367	6315		798	484	986	961	899	-797	1248	1010						698	2497	2944	2803	3137	3137	3034	2853	2220	2132	2009	1869	1299	1305
	699	3060	699	3944		510.063	8.01142	510.063	63.343	510.063	3.7114			799	1436	1904	3009	4649	4774	5199	4047		799	695	685	672	653	-46	1571	2850						699	2450	2670	2885	2747	2386	2330	2245	2037	2440	1631	1600	1710	1318
	700	3852	700	3992		510.527	8.22939	510.527	64.4206	510.527	4.27141			800	1323	1870	3616	5656	6073	5310	6197		800	182	613	1084	1286	-156	2092	1901						700	2259	2867	2954	2613	2735	2803	2057	2145	2188	1828	1568	1572	1506
	701	3460	701	4296		510.991	7.9509	510.991	65.1093	510.991	4.38564																									701	2449	2199	2203	2694	2846	2810	2363	2290	1855	2096	1705	1201	987
	702	2244	702	4182		511.454	7.1239	511.454	65.3035	511.454	3.62003																									702	2249	2296	2320	2515	2084	2114	1948	2096	1882	1351	1869	1685	1219
	703	3405	703	4230		511.918	6.76077	511.918	66.0267	511.918	3.69459																									703	2604	2583	2554	2077	2220	2482	2428	2049	2045	1893	1338	1773	1142
	704	3688	704	3962		512.382	7.0528	512.382	67.3242	512.382	4.1753																									704	2005	2601	2572	2099	2150	2245	1771	1852	1801	1593	1160	1332	1206
	705	2475	705	3853		512.846	6.61054	512.846	68.249	512.846	4.11622																									705	1905	2183	2436	2592	2431	2300	1727	2186	2026	1857	1596	1107	1567
	706	3042	706	3831		513.309	6.54247	513.309	67.9236	513.309	4.21329																									706	1809	2307	2289	2065	2497	2051	2367	1846	1836	1836	1128	1615	1168
	707	2109	707	3247		513.773	6.07173	513.773	68.6301	513.773	4.4065																									707	1936	2302	1958	2035	1735	1920	2052	1499	1662	1457	1543	1450	980
	708	2851	708	3123		514.237	6.03343	514.237	69.6821	514.237	4.46389																									708	2078	2273	2272	1702	2305	2160	1762	1758	1961	1850	1478	1002	976
	709	3625	709	3495		514.7	6.14916	514.7	69.5732	514.7	4.3034																									709	1900	2272	2374	1745	2284	1971	1667	1584	1403	1080	1557	1307	1061
	710	2865	710	3038		515.164	6.01635	515.164	70.409	515.164	4.07307																									710	1552	1849	1815	1753	2124	2154	1976	1675	1942	1314	1077	869	715
	711	3552	711	2893		515.627	6.27739	515.627	69.8232	515.627	4.00486																									711	1782	1611	1722	1495	1689	1632	1495	1497	1623	1458	1063	1476	1068
	712	3536	712	2994		516.091	5.98737	516.091	71.2033	516.091	3.97273																									712	1620	1824	1680	1707	1907	1764	2066	1288	1724	1569	1454	1328	1320
	713	2786	713	2640		516.555	5.77526	516.555	71.1226	516.555	3.7627																									713	1643	1750	1798	1611	2136	1989	1549	1293	1125	1147	1443	1371	937
	714	2319	714	2740		517.018	5.9495	517.018	71.796	517.018	4.1328																									714	2099	2057	2109	1951	1795	1927	1667	1605	1694	1000	1411	1412	657
	715	3245	715	2907		517.481	5.54787	517.481	71.525	517.481	4.03095																									715	1502	1852	1360	1866	1770	1948	1660	1919	1796	1380	1160	866	981
	716	1813	716	2626		517.945	4.95219	517.945	70.9984	517.945	3.59523																									716	1619	1978	1928	1653	1680	1560	1762	1599	1421	1591	1259	792	603
	717	2787	717	2629		518.408	5.95681	518.408	70.9058	518.408	4.28353																									717	1650	1945	2014	1945	1824	1703	1647	1244	1140	1528	1176	1112	1236
	718	1883	718	2998		518.872	5.76741	518.872	71.8477	518.872	4.44988																									718	1750	1555	1903	1366	1586	1227	1517	1093	1547	1490	733	1004	1080
	719	2584	719	2969		519.335	5.7283	519.335	71.2119	519.335	3.97106																									719	1695	1536	1805	1262	1413	1896	1628	1138	980	1155	898	928	851
	720	2157	720	2716		519.798	5.57732	519.798	71.7326	519.798	4.40606																									720	1470	1535	1826	1325	1748	1472	1821	1208	1061	1075	1112	1012	979
	721	3289	721	2849		520.262	5.28656	520.262	71.053	520.262	3.60897																									721	1853	1319	1771	1463	1247	1570	1510	1063	1171	1064	712	809	1224
	722	1880	722	2305		520.725	5.35233	520.725	71.2937	520.725	3.98178																									722	1452	1256	1358	1356	1559	1689	1370	1114	1336	776	980	1289	1023
	723	1703	723	2247		521.188	4.72649	521.188	71.8885	521.188	3.88649																									723	1183	1616	1709	1177	1181	1680	1500	1221	1664	1344	810	1348	890
	724	2638	724	2209		521.651	4.87304	521.651	70.9103	521.651	3.96612																									724	1457	1792	1403	1538	1242	1341	1277	1623	1627	1470	787	694	1076
	725	2240	725	1987		522.114	5.12197	522.114	70.4181	522.114	4.58128																									725	1468	1896	1796	1174	1525	1270	1336	978	972	965	1191	1208	1248
	726	1825	726	2432		522.578	5.1173	522.578	70.9989	522.578	4.11833																									726	1581	1890	1712	1177	1218	1708	1764	1196	930	1209	1136	691	1079
	727	2798	727	1715		523.041	5.07693	523.041	70.2793	523.041	3.97526																									727	1325	1730	1718	1739	1475	1662	1458	1050	1346	762	696	664	1029
	728	1591	728	2161		523.504	4.58504	523.504	70.3938	523.504	4.71811																									728	1334	1351	1461	1771	1583	1583	1685	1094	1480	980	1290	1207	1144
	729	2741	729	2005		523.967	4.72155	523.967	69.7723	523.967	3.90085																									729	1464	1369	1283	1438	1398	1741	1071	972	1303	724	939	570	623
	730	2683	730	2389		524.43	5.02645	524.43	69.4447	524.43	4.28349																									730	1529	1616	1526	1439	1112	1818	1122	1151	988	1402	761	569	615
	731	2350	731	1926		524.893	5.33774	524.893	68.6806	524.893	4.90745																									731	1631	1505	1649	1807	1833	1707	1679	1194	1590	852	1182	1140	951
	732	2034	732	1450		525.356	5.24141	525.356	68.1123	525.356	4.27552																									732	1812	1061	1693	1693	1112	1455	1024	1659	1079	750	763	955	1197
	733	3088	733	1542		525.819	4.64549	525.819	66.9739	525.819	4.91376																									733	1412	1653	1273	1154	1436	1709	1509	1523	1014	1356	1301	743	1067
	734	1882	734	2060		526.282	4.68195	526.282	66.4389	526.282	4.09013																									734	1387	1384	1549	1219	1552	1413	1650	1541	813	1187	659	767	628
	735	2009	735	1406		526.745	4.68486	526.745	65.9559	526.745	4.17465																									735	1210	1698	1051	1514	1665	1509	1395	1000	1547	754	1288	856	513
	736	1516	736	2099		527.208	4.92802	527.208	65.7624	527.208	3.97128																									736	1340	1155	1167	1200	1501	1149	1590	1622	1495	760	575	1142	1079
	737	1658	737	1478		527.671	4.1966	527.671	64.96	527.671	4.6821																									737	1177	1659	1511	1742	1410	1455	1012	1263	1407	978	1023	1156	961
	738	2321	738	1519		528.133	3.90919	528.133	64.063	528.133	4.21306																									738	1569	1619	1472	1647	1374	1305	1524	853	1126	1308	1262	913	465
	739	2404	739	1889		528.596	4.00577	528.596	63.8894	528.596	5.03618																									739	1064	1311	1659	1705	1592	997	1049	1118	857	994	599	670	1099
	740	2583	740	1208		529.059	3.9606	529.059	63.154	529.059	4.8974																									740	1458	1503	1607	1605	1068	1301	1472	1005	1437	1244	1199	525	554
	741	2048	741	1497		529.522	4.37431	529.522	62.8697	529.522	4.9588																									741	923	1021	1193	1081	920	1574	966	869	799	1267	1063	839	1158
	742	1710	742	1031		529.984	4.24096	529.984	61.2735	529.984	4.57236																									742	1024	1564	1241	1386	1591	1659	1278	846	1203	703	951	1000	894
	743	1406	743	1121		530.447	4.20459	530.447	60.46	530.447	4.29602																									743	1228	1491	982	1656	1438	1219	1156	1355	937	933	1276	515	1131
	744	2915	744	1481		530.91	4.32111	530.91	59.8138	530.91	4.81402																									744	1343	1388	1519	1099	995	914	1282	1204	1344	1063	971	634	603
	745	2058	745	1651		531.372	4.97857	531.372	59.8883	531.372	4.44949																									745	1619	1155	1275	1257	998	979	1474	1160	900	653	529	1119	438
	746	2866	746	1779		531.835	4.625	531.835	59.0918	531.835	4.36199																									746	911	1521	1212	1138	1452	879	1570	1098	1289	719	551	762	793
	747	1761	747	1372		532.298	4.40033	532.298	58.5998	532.298	4.38633																									747	1106	1573	1186	1404	1404	989	1527	838	996	769	885	956	854
	748	2831	748	827		532.76	3.74663	532.76	57.3458	532.76	4.55964																									748	934	1111	901	1062	1425	901	1240	854	1308	980	538	692	688
	749	1719	749	1240		533.223	4.08383	533.223	56.6618	533.223	4.71407																									749	1191	1536	1363	915	1258	1495	1223	1291	1217	856	1021	1166	392
	750	2987	750	1344		533.685	4.518	533.685	55.2831	533.685	5.36148																									750	934	1081	914	1442	1574	1485	1012	1009	1166	626	769	775	434
	751	2642	751	1282		534.148	4.57308	534.148	54.1473	534.148	5.116																									751	1174	1517	1416	1458	1357	1356	1342	1094	617	1060	1113	835	793
	752	1779	752	1111		534.61	4.43912	534.61	53.8279	534.61	5.21749																									752	1376	1270	1466	1567	1446	983	1281	1102	1043	562	903	1139	1090
	753	2600	753	858		535.073	4.54407	535.073	52.7208	535.073	4.38203																									753	1324	973	1336	821	1222	1068	1440	1154	1146	885	1048	460	425
	754	2820	754	669		535.535	3.81597	535.535	52.2726	535.535	5.00769																									754	953	1231	880	915	781	1312	1059	1338	1244	1104	1011	1060	952
	755	1671	755	1519		535.997	4.17882	535.997	50.9251	535.997	4.76631																									755	1128	1118	1237	1472	1144	1082	752	706	841	663	671	907	1025
	756	2614	756	874		536.46	4.14058	536.46	50.135	536.46	4.88454																									756	927	1083	962	1414	1275	920	881	783	1269	577	748	548	981
	757	2081	757	1054		536.922	4.37529	536.922	50.2117	536.922	4.78168																									757	1095	769	1033	835	995	751	1280	670	574	780	868	501	1023
	758	2289	758	998		537.384	3.91493	537.384	48.6867	537.384	5.64953																									758	1296	1124	1180	1212	899	887	762	978	1259	1118	825	609	995
	759	2894	759	1235		537.847	3.72351	537.847	47.9213	537.847	5.24417																									759	756	720	1440	1308	1231	1054	1192	842	807	836	702	1044	690
	760	1984	760	689		538.309	4.31702	538.309	47.0164	538.309	5.18561																									760	1011	744	1334	896	1364	1037	1245	1241	987	598	696	1022	1060
	761	1655	761	1417		538.771	4.16347	538.771	46.9613	538.771	4.71708																									761	903	1135	800	1115	1259	1409	1146	1118	1094	1083	1051	723	772
	762	2581	762	1410		539.233	4.45286	539.233	46.0529	539.233	5.43435																									762	979	960	1292	939	1468	1159	1303	1138	772	849	480	1070	1001
	763	2857	763	540		539.695	4.18518	539.695	45.331	539.695	5.2795																									763	1424	1177	1038	1158	1137	1119	863	1233	1319	864	720	1040	553
	764	1591	764	914		540.157	4.76444	540.157	44.6417	540.157	5.9993																									764	753	1352	995	850	1289	1364	866	1141	1144	831	532	756	1032
	765	2119	765	615		540.62	4.48044	540.62	43.5394	540.62	5.94688																									765	847	1486	753	987	1031	1230	846	638	1308	476	784	416	350
	766	1822	766	1184		541.082	3.99044	541.082	42.0151	541.082	5.41236																									766	1423	715	1332	1254	1337	888	1136	1264	1099	1207	700	585	1043
	767	1490	767	1125		541.544	3.84444	541.544	42.3842	541.544	5.44579																									767	975	793	993	735	681	872	1060	900	501	686	632	347	409
	768	2850	768	607		542.006	3.89444	542.006	41.1875	542.006	5.3751																									768	779	1216	908	1143	1081	1149	1377	919	570	1043	896	997	659
	769	2864	769	765		542.468	3.95044	542.468	40.0658	542.468	6.07236																									769	1266	960	1196	850	1266	844	1121	802	684	880	555	380	740
	770	2409	770	1302		542.93	3.80444	542.93	39.1939	542.93	5.2483																									770	1059	677	1297	669	1385	848	1159	977	488	603	941	892	1024
	771	2469	771	917		543.392	4.03244	543.392	38.3785	543.392	5.81122																									771	1243	669	803	869	1155	1035	1342	1306	1191	898	1118	844	1046
	772	2843	772	1025		543.854	4.55844	543.854	37.5969	543.854	5.25064																									772	823	1084	1356	688	666	1001	699	1331	841	944	1096	891	531
	773	1247	773	928		544.315	3.98444	544.315	37.2284	544.315	5.8172																									773	990	1134	704	1284	1157	997	887	799	761	1128	398	589	915
	774	2721	774	400		544.777	4.50844	544.777	36.8154	544.777	5.59887																									774	1100	652	1276	806	1395	812	1144	976	1051	992	613	519	704
	775	2850	775	699		545.239	4.74444	545.239	36.2959	545.239	6.49369																									775	1115	1219	928	1091	1232	658	1266	840	771	612	538	550	610
	776	1518	776	711		545.701	3.59044	545.701	35.6884	545.701	6.31389																									776	943	942	1014	903	758	1130	1312	1018	629	452	541	1023	472
	777	1377	777	363		546.163	3.95644	546.163	33.9768	546.163	6.13721																									777	1305	1222	824	863	894	1270	1136	976	1076	577	414	996	395
	778	2052	778	505		546.624	3.58844	546.624	33.5817	546.624	6.33001																									778	1090	753	1366	1213	1100	828	825	684	1259	808	629	789	959
	779	2158	779	403		547.086	4.09044	547.086	33.1004	547.086	6.86415																									779	1320	830	702	1014	950	952	932	1090	829	593	608	589	553
	780	1334	780	1118		547.548	3.96644	547.548	32.1332	547.548	6.3379																									780	1273	851	1307	1219	767	833	1280	970	999	1064	549	880	803
	781	2410	781	1000		548.009	4.73444	548.009	31.5054	548.009	5.76314																									781	1377	746	1169	1253	611	688	1108	929	479	983	505	958	623
	782	1558	782	579		548.471	3.62244	548.471	31.8813	548.471	6.13768																									782	1317	793	706	1342	739	835	799	824	1118	446	1089	914	708
	783	2011	783	938		548.933	4.27244	548.933	30.5722	548.933	6.84785																									783	1066	745	1126	967	678	763	599	937	1065	642	572	609	1052
	784	2060	784	842		549.394	3.89044	549.394	30.6095	549.394	7.03934																									784	1284	1306	1129	1201	855	741	1090	918	985	834	685	724	419
	785	2865	785	427		549.856	4.42244	549.856	29.4022	549.856	6.86245																									785	903	1327	905	1196	1269	948	698	726	879	569	490	694	773
	786	1330	786	892		550.317	4.01644	550.317	28.5923	550.317	7.28563																									786	640	1191	899	804	773	709	1295	582	1073	571	452	511	627
	787	1239	787	895		550.779	3.64244	550.779	28.8411	550.779	7.14545																									787	1335	1282	710	1169	874	980	577	1164	962	870	791	844	500
	788	2712	788	568		551.24	4.71644	551.24	27.3446	551.24	7.51958																									788	886	1240	850	1112	1005	1246	966	645	893	531	708	916	357
	789	1237	789	917		551.702	4.49644	551.702	27.7818	551.702	6.49																									789	1321	879	701	1184	1293	1159	791	877	575	515	846	386	392
	790	1851	790	293		552.163	3.62044	552.163	27.0837	552.163	7.14382																									790	1515	1685	1109	970	1368	1151	1413	1594	1048	738	679	812	584
	791	2723	791	934		552.625	3.90044	552.625	25.4887	552.625	6.77105																									791	601	1084	350	398	1016	724	408	631	819	865	622	428	775
	792	1963	792	366		553.086	4.68444	553.086	25.5636	553.086	7.72987																									792	835	632	884	1376	677	615	939	1057	680	876	960	466	969
	793	2131	793	1093		553.547	4.08841	553.547	24.505	553.547	6.96391																									793	921	867	817	329	461	882	832	519	227	703	657	462	456
	794	1922	794	662		554.009	3.98872	554.009	25.1179	554.009	6.93737																									794	750	683	1296	1219	914	950	1052	870	1205	718	660	341	1010
	795	1796	795	628		554.47	4.33338	554.47	23.9078	554.47	7.91822																									795	865	1228	1407	1377	1374	965	901	960	1001	497	866	881	583
	796	1713	796	656		554.931	4.58438	554.931	23.9441	554.931	8.21469																									796	646	776	447	755	659	1006	398	907	739	465	746	437	238
	797	2576	797	995		555.392	3.93973	555.392	22.8228	555.392	7.47235																									797	679	636	536	416	270	779	450	606	156	156	668	92	102
	798	2087	798	379		555.854	4.02343	555.854	23.0822	555.854	7.67344																									798	1242	978	1162	1124	1007	646	991	826	968	408	411	308	575
	799	1280	799	755		556.315	4.07147	556.315	22.5979	556.315	8.41992																									799	884	860	1164	765	1221	885	1183	1343	937	867	937	579	885
	800	1978	800	1025		556.776	4.05985	556.776	21.0728	556.776	7.66781																									800	425	869	449	208	416	889	359	641	178	652	154	587	171
						557.237	4.54058	557.237	21.4691	557.237	8.58472
						557.698	3.82165	557.698	20.2323	557.698	8.66916
						558.159	3.89507	558.159	20.5034	558.159	8.58525
						558.62	3.98283	558.62	19.1186	558.62	8.62745
						559.081	4.66693	559.081	19.0333	559.081	9.13099
						559.542	4.62738	559.542	18.7258	559.542	8.79984
						560.003	4.82818	560.003	18.179	560.003	8.62801
						560.464	3.98532	560.464	17.7423	560.464	8.46548
						560.925	3.66481	560.925	17.0543	560.925	9.56827
						561.386	4.51064	561.386	17.1919	561.386	9.11238
						561.847	4.2608	561.847	17.0031	561.847	9.73354
						562.308	4.17132	562.308	15.862	562.308	8.70627
						562.768	4.23419	562.768	16.1565	562.768	9.28231
						563.229	4.2274	563.229	14.9841	563.229	9.94904
						563.69	4.63092	563.69	15.3004	563.69	9.28374
						564.151	4.36247	564.151	14.0119	564.151	9.22697
						564.611	4.47201	564.611	14.0101	564.611	10.3485
						565.072	4.65957	565.072	13.9128	565.072	9.81339
						565.533	4.8408	565.533	12.907	565.533	10.1041
						565.993	4.93732	565.993	12.4541	565.993	10.552
						566.454	4.32963	566.454	12.2759	566.454	10.0837
						566.914	3.90958	566.914	13.0322	566.914	11.2565
						567.375	3.73121	567.375	11.9349	567.375	10.5651
						567.835	4.22047	567.835	11.3802	567.835	11.4588
						568.296	4.47141	568.296	11.6152	568.296	11.3323
						568.756	4.49798	568.756	11.7784	568.756	11.827
						569.217	4.25821	569.217	11.6139	569.217	11.4711
						569.677	3.76722	569.677	11.2976	569.677	12.1445
						570.137	4.63053	570.137	10.7136	570.137	11.8912
						570.598	4.0495	570.598	10.2698	570.598	12.3846
						571.058	4.086	571.058	9.93817	571.058	11.9612
						571.518	3.91608	571.518	10.1933	571.518	12.9041
						571.979	4.57378	571.979	9.68353	571.979	12.7296
						572.439	4.64514	572.439	10.018	572.439	13.6118
						572.899	3.87016	572.899	8.89558	572.899	14.0507
						573.359	4.17083	573.359	9.91824	573.359	13.6544
						573.819	4.23715	573.819	8.67601	573.819	13.8406
						574.279	5.08694	574.279	9.34914	574.279	14.2821
						574.74	4.50235	574.74	9.48304	574.74	14.1032
						575.2	4.46143	575.2	9.28603	575.2	14.6539
						575.66	4.40051	575.66	8.60411	575.66	15.6907
						576.12	4.03155	576.12	8.04953	576.12	15.783
						576.58	4.88063	576.58	8.95101	576.58	15.899
						577.04	4.48371	577.04	7.70631	577.04	16.5922
						577.5	4.79913	577.5	7.77691	577.5	16.98
						577.959	5.05644	577.959	7.83508	577.959	16.7464
						578.419	4.74376	578.419	8.17506	578.419	17.1556
						578.879	4.47907	578.879	8.48964	578.879	17.9874
						579.339	4.20835	579.339	8.37978	579.339	18.5624
						579.799	4.88367	579.799	7.59787	579.799	19.2494
						580.258	5.25298	580.258	7.72923	580.258	19.1161
						580.718	5.33227	580.718	6.95962	580.718	20.0165
						581.178	4.11447	581.178	6.92686	581.178	21.0862
						581.638	4.65201	581.638	7.87537	581.638	20.6318
						582.097	4.88554	582.097	6.69671	582.097	21.7186
						582.557	4.55723	582.557	7.16128	582.557	22.5765
						583.016	4.67695	583.016	7.3524	583.016	22.895
						583.476	4.80072	583.476	6.80699	583.476	23.4536
						583.936	4.85249	583.936	6.40291	583.936	23.9039
						584.395	5.13841	584.395	6.45846	584.395	25.4752
						584.855	4.80287	584.855	7.21151	584.855	26.2705
						585.314	4.81187	585.314	6.83404	585.314	26.8734
						585.773	5.2979	585.773	6.45405	585.773	28.0564
						586.233	4.93528	586.233	5.99353	586.233	28.3289
						586.692	4.62	586.692	6.06251	586.692	29.3365
						587.152	4.37408	587.152	6.27697	587.152	29.3652
						587.611	4.78752	587.611	6.215	587.611	31.2186
						588.07	4.18031	588.07	5.6125	588.07	31.7761
						588.53	5.25045	588.53	6.05064	588.53	32.1604
						588.989	5.01792	588.989	5.6054	588.989	34.0207
						589.448	4.74876	589.448	5.62879	589.448	34.1246
						589.907	4.44296	589.907	5.7048	589.907	34.6807
						590.366	5.0365	590.366	5.66618	590.366	35.9835
						590.825	4.3534	590.825	6.31453	590.825	37.4498
						591.285	4.74565	591.285	5.64878	591.285	38.597
						591.744	4.62525	591.744	5.66419	591.744	38.7044
						592.203	4.3422	592.203	5.10872	592.203	40.2661
						592.662	3.9885	592.662	5.91452	592.662	41.0573
						593.121	4.60616	593.121	6.11735	593.121	42.7017
						593.58	5.07916	593.58	5.86333	593.58	43.8594
						594.039	4.04952	594.039	5.73455	594.039	45.03
						594.498	4.99923	594.498	6.01481	594.498	45.1287
						594.956	4.27033	594.956	5.72031	594.956	46.6136
						595.415	4.86474	595.415	5.04887	595.415	47.5227
						595.874	4.42435	595.874	5.25666	595.874	48.9209
						596.333	4.71477	596.333	4.74551	596.333	50.303
						596.792	4.89595	596.792	5.22357	596.792	50.1391
						597.25	4.49557	597.25	4.82241	597.25	51.5361
						597.709	3.96512	597.709	5.29755	597.709	52.272
						598.168	4.24661	598.168	5.85693	598.168	53.8735
						598.626	3.86399	598.626	5.63241	598.626	54.7013
						599.085	5.04133	599.085	5.54773	599.085	56.3566
						599.544	4.84655	599.544	5.6749	599.544	56.8291
						600.002	3.99372	600.002	4.51273	600.002	57.9401
						600.461	4.71678	600.461	5.05732	600.461	59.347
						600.919	4.58579	600.919	5.12664	600.919	59.9132
						601.378	4.82668	601.378	5.66866	601.378	60.1786
						601.836	3.94553	601.836	5.11339	601.836	61.7208
						602.295	3.9163	602.295	5.30283	602.295	62.6037
						602.753	4.08695	602.753	5.64499	602.753	62.8034
						603.212	4.24956	603.212	5.60582	603.212	64.0901
						603.67	4.47209	603.67	4.7474	603.67	64.2596
						604.128	4.1585	604.128	5.2517	604.128	65.8071
						604.587	4.26686	604.587	5.54471	604.587	65.8027
						605.045	3.96515	605.045	4.45447	605.045	66.3612
						605.503	4.79735	605.503	4.66489	605.503	67.0187
						605.961	4.41367	605.961	5.33404	605.961	68.4695
						606.42	4.25447	606.42	4.89991	606.42	68.1222
						606.878	4.36381	606.878	5.17648	606.878	68.9943
						607.336	4.51165	607.336	5.27177	607.336	69.5014
						607.794	4.33201	607.794	4.60808	607.794	69.6971
						608.252	3.91296	608.252	4.37697	608.252	69.5855
						608.71	4.2525	608.71	4.2227	608.71	69.9204
						609.168	4.03462	609.168	5.2059	609.168	70.5302
						609.626	3.85534	609.626	5.2666	609.626	70.4992
						610.084	4.13667	610.084	4.4248	610.084	71.3276
						610.542	3.37857	610.542	5.01486	610.542	71.5281
						611	4.34905	611	4.42078	611	71.5473
						611.458	3.66612	611.458	5.11653	611.458	71.7679
						611.916	4.46378	611.916	4.67214	611.916	72.0189
						612.374	3.41805	612.374	4.75158	612.374	72.005
						612.832	3.58289	612.832	4.38489	612.832	71.6912
						613.289	3.49632	613.289	5.31003	613.289	71.9264
						613.747	3.63634	613.747	4.35103	613.747	71.2976
						614.205	3.90297	614.205	4.89786	614.205	71.4402
						614.663	4.56017	614.663	4.36856	614.663	70.7644
						615.12	3.69396	615.12	4.33711	615.12	71.0023
						615.578	3.90634	615.578	4.88749	615.578	70.7601
						616.035	3.95531	616.035	4.50973	616.035	71.0055
						616.493	3.38887	616.493	4.36382	616.493	69.9025
						616.951	3.52702	616.951	4.59575	616.951	70.0573
						617.408	4.16756	617.408	4.49754	617.408	69.6905
						617.866	3.2421	617.866	4.31349	617.866	69.414
						618.323	3.83865	618.323	4.81931	618.323	69.1886
						618.781	3.82231	618.781	5.02894	618.781	68.1687
						619.238	4.00892	619.238	4.3461	619.238	67.9925
						619.695	4.36165	619.695	4.75524	619.695	67.6711
						620.153	3.75853	620.153	4.76636	620.153	67.2094
						620.61	3.40355	620.61	4.12148	620.61	67.1885
						621.068	4.22471	621.068	4.33257	621.068	66.0025
						621.525	3.45596	621.525	4.85165	621.525	65.8241
						621.982	4.34516	621.982	4.3907	621.982	64.9632
						622.439	4.3365	622.439	5.08974	622.439	64.3267
						622.897	3.68398	622.897	4.66877	622.897	64.2063
						623.354	4.4436	623.354	4.70178	623.354	63.4068
						623.811	3.30535	623.811	5.05081	623.811	63.3889
						624.268	4.44925	624.268	5.03578	624.268	62.9852
						624.725	3.67128	624.725	5.03874	624.725	62.1365
						625.182	3.83345	625.182	3.84568	625.182	60.9974
						625.639	4.46376	625.639	3.85064	625.639	60.6487
						626.096	4.54021	626.096	4.23955	626.096	59.7768
						626.553	4.5888	626.553	4.29444	626.553	59.6185
						627.01	3.83953	627.01	3.80736	627.01	58.7019
						627.467	3.6144	627.467	3.98616	627.467	58.3615
						627.924	3.9974	627.924	4.5894	627.924	57.5772
						628.381	4.03029	628.381	3.93899	628.381	56.8133
						628.838	4.60335	628.838	4.683	628.838	56.7631
						629.295	4.01854	629.295	3.75102	629.295	55.668
						629.751	4.32983	629.751	4.03948	629.751	55.9657
						630.208	4.05418	630.208	4.37432	630.208	54.4762
						630.665	3.99344	630.665	4.1076	630.665	54.1412
						631.122	4.18662	631.122	4.85128	631.122	52.7941
						631.578	4.33393	631.578	4.26735	631.578	52.2803
						632.035	3.61325	632.035	4.64583	632.035	51.6998
						632.492	4.15655	632.492	4.15074	632.492	50.796
						632.948	4.2538	632.948	3.85202	632.948	50.1901
						633.405	4.27555	633.405	4.17574	633.405	49.9316
						633.861	3.93362	633.861	4.81985	633.861	48.8857
						634.318	4.56406	634.318	3.71838	634.318	48.4318
						634.774	3.9448	634.774	4.71532	634.774	48.6592
						635.231	3.70389	635.231	4.52464	635.231	46.8374
						635.687	3.8013	635.687	4.77239	635.687	47.0934
						636.144	4.31903	636.144	4.63455	636.144	45.5179
						636.6	3.65913	636.6	4.20311	636.6	45.4718
						637.056	4.73153	637.056	4.56008	637.056	44.6221
						637.513	4.18226	637.513	4.27945	637.513	44.2833
						637.969	4.58732	637.969	4.24723	637.969	43.8482
						638.425	4.12672	638.425	4.68741	638.425	42.2203
						638.882	4.52847	638.882	3.61207	638.882	42.3503
						639.338	4.30252	639.338	3.86872	639.338	41.0749
						639.794	4.29114	639.794	4.37536	639.794	40.2585
						640.25	3.9601	640.25	4.22601	640.25	39.8239
						640.706	4.03938	640.706	3.64279	640.706	39.2556
						641.162	4.369	641.162	3.90972	641.162	38.1105
						641.618	3.89895	641.618	4.31877	641.618	38.0582
						642.075	4.13151	642.075	4.05796	642.075	36.7819
						642.531	3.96846	642.531	4.42728	642.531	36.8259
						642.987	4.77762	642.987	4.67474	642.987	35.8083
						643.443	4.27716	643.443	3.98233	643.443	35.2587
						643.898	4.5487	643.898	4.06606	643.898	33.9089
						644.354	3.88236	644.354	4.05192	644.354	33.2274
						644.81	4.05768	644.81	4.67991	644.81	33.6326
						645.266	4.91266	645.266	4.45603	645.266	33.0949
						645.722	4.61332	645.722	4.1643	645.722	32.2727
						646.178	3.87765	646.178	4.10469	646.178	31.7139
						646.634	4.59965	646.634	4.12323	646.634	30.8242
						647.089	4.75731	647.089	3.83789	647.089	30.1534
						647.545	4.58864	647.545	4.01868	647.545	29.1273
						648.001	3.91564	648.001	4.38362	648.001	29.4119
						648.456	3.99231	648.456	4.41468	648.456	28.8189
						648.912	3.83465	648.912	3.72389	648.912	27.5841
						649.368	4.93866	649.368	4.19321	649.368	27.2934
						649.823	4.95033	649.823	4.50069	649.823	26.9894
						650.279	4.19568	650.279	3.92429	650.279	26.0362
						650.734	4.92469	650.734	3.90203	650.734	26.0881
						651.19	4.76338	651.19	4.0799	651.19	24.9608
						651.645	3.85973	651.645	3.5399	651.645	24.3465
						652.101	4.34975	652.101	4.6139	652.101	24.077
						652.556	3.94544	652.556	4.36216	652.556	23.7604
						653.012	3.7528	653.012	4.59243	653.012	23.1093
						653.467	4.47582	653.467	3.57469	653.467	22.2207
						653.922	3.83852	653.922	4.41696	653.922	22.0222
						654.378	4.43089	654.378	3.49722	654.378	22.5686
						654.833	4.82089	654.833	3.63949	654.833	22.1737
						655.288	3.96889	655.288	4.37775	655.288	20.6191
						655.743	4.35489	655.743	4.04402	655.743	20.5877
						656.198	4.17089	656.198	3.59228	656.198	20.6247
						656.654	4.94089	656.654	4.32054	656.654	20.5089
						657.109	4.46089	657.109	3.41481	657.109	19.3981
						657.564	4.62889	657.564	3.40708	657.564	19.0396
						658.019	4.45889	658.019	4.44534	658.019	19.6391
						658.474	4.39889	658.474	3.39962	658.474	18.1863
						658.929	3.76089	658.929	4.31202	658.929	18.6106
						659.384	4.91489	659.384	4.31414	659.384	17.8156
						659.839	4.97289	659.839	4.60998	659.839	18.207
						660.294	4.77089	660.294	3.85152	660.294	17.2623
						660.749	3.99489	660.749	4.31077	660.749	17.167
						661.204	4.64889	661.204	3.70175	661.204	17.433
						661.659	3.86887	661.659	3.59443	661.659	15.8925
						662.114	4.24073	662.114	4.61083	662.114	15.8601
						662.568	4.58247	662.568	3.37495	662.568	16.5901
						663.023	4.21008	663.023	3.44877	663.023	15.6803
						663.478	4.67557	663.478	3.57631	663.478	15.7572
						663.933	4.19494	663.933	4.47329	663.933	14.5555
						664.387	4.29618	664.387	3.38199	664.387	15.2115
						664.842	4.71531	664.842	3.66439	664.842	14.8279
						665.297	4.5683	665.297	3.34251	665.297	14.0074
						665.751	4.00918	665.751	4.43235	665.751	14.315
						666.206	3.79794	666.206	4.05589	666.206	13.7377
						666.66	3.77257	666.66	3.31715	666.66	13.5906
						667.115	3.76308	667.115	4.06013	667.115	13.7064
						667.569	4.20746	667.569	3.3848	667.569	12.9865
						668.024	4.40772	668.024	4.2172	668.024	12.9818
						668.478	5.03986	668.478	4.06131	668.478	12.6854
						668.933	4.08188	668.933	3.29114	668.933	12.1028
						669.387	4.10977	669.387	4.32268	669.387	12.1497
						669.841	4.84354	669.841	3.79792	669.841	11.6392
						670.296	4.46719	670.296	4.19275	670.296	11.2508
						670.75	4.54272	670.75	3.89356	670.75	11.5441
						671.204	4.88812	671.204	3.63453	671.204	11.8342
						671.659	4.9814	671.659	3.95779	671.659	10.5446
						672.113	4.63656	672.113	4.01333	672.113	11.2795
						672.567	3.92959	672.567	3.26515	672.567	11.0149
						673.021	3.73452	673.021	3.70327	673.021	10.7584
						673.475	4.48145	673.475	4.41966	673.475	10.8769
						673.93	3.75838	673.93	4.03636	673.93	9.9299
						674.384	4.59731	674.384	4.20733	674.384	10.4015
						674.838	4.82024	674.838	3.47259	674.838	9.8138
						675.292	4.23917	675.292	3.70213	675.292	9.02464
						675.746	4.47016	675.746	4.06598	675.746	9.02208
						676.2	4.41127	676.2	3.34811	676.2	9.88008
						676.654	3.8885	676.654	3.48052	676.654	9.06896
						677.108	4.54785	677.108	3.63721	677.108	8.85197
						677.561	4.41333	677.561	4.0122	677.561	8.25146
						678.015	4.53893	678.015	3.22348	678.015	9.15137
						678.469	4.72666	678.469	3.81904	678.469	8.56563
						678.923	4.8365	678.923	4.26088	678.923	8.14849
						679.377	3.72647	679.377	4.24502	679.377	8.80127
						679.83	4.16856	679.83	3.71343	679.83	7.56015
						680.284	4.12877	680.284	3.29615	680.284	8.485
						680.738	3.99311	680.738	4.22515	680.738	8.06598
						681.192	4.12157	681.192	4.22642	681.192	7.42644
						681.645	4.09815	681.645	3.824	681.645	7.6707
						682.099	4.59086	682.099	4.14585	682.099	7.61819
						682.552	4.67569	682.552	3.54985	682.552	7.51496
						683.006	4.34808	683.006	3.30985	683.006	7.52312
						683.46	4.21339	683.46	4.08185	683.46	7.03031
						683.913	4.37082	683.913	3.83385	683.913	7.03622
						684.366	4.63236	684.366	4.28985	684.366	6.65309
						684.82	3.69803	684.82	4.22185	684.82	7.35443
						685.273	4.48183	685.273	4.15385	685.273	6.35851
						685.727	4.85975	685.727	3.47985	685.727	6.87302
						686.18	3.77978	686.18	3.62985	686.18	6.1257
						686.633	4.31595	686.633	4.37185	686.633	6.47479
						687.087	3.78256	687.087	3.70185	687.087	6.29003
						687.54	3.71703	687.54	3.58385	687.54	6.78315
						687.993	4.88949	687.993	4.38785	687.993	6.39444
						688.447	4.32595	688.447	4.38585	688.447	6.40164
						688.9	4.13441	688.9	4.08985	688.9	6.92466
						689.353	3.72664	689.353	3.97185	689.353	5.69943
						689.806	4.70933	689.806	3.93785	689.806	5.61784
						690.259	4.83802	690.259	3.27385	690.259	6.33986
						690.712	3.72066	690.712	3.51185	690.712	6.49741
						691.165	3.60463	691.165	4.15985	691.165	5.77445
						691.618	4.21791	691.618	4.31985	691.618	5.44092
						692.071	4.41052	692.071	4.43985	692.071	5.29081
						692.524	4.55445	692.524	3.51185	692.524	6.24408
						692.977	4.3117	692.977	4.37785	692.977	5.8367
						693.43	3.56231	693.43	3.70785	693.43	5.54467
						693.883	4.6682	693.883	3.26585	693.883	5.83194
						694.336	3.60197	694.336	3.52385	694.336	5.64851
						694.789	3.92632	694.789	3.83785	694.789	5.59046
						695.242	4.55795	695.242	3.52985	695.242	5.37555
						695.694	4.54091	695.694	3.96585	695.694	5.90389
						696.147	4.20322	696.147	4.19185	696.147	4.79954
						696.6	3.82082	696.6	4.17185	696.6	5.52233
						697.052	3.63178	697.052	4.29785	697.052	4.71431
						697.505	3.48403	697.505	4.15185	697.505	5.86356
						697.958	3.40163	697.958	3.82385	697.958	4.99589
						698.41	3.53614	698.41	4.16785	698.41	4.75336
						698.863	4.43816	698.863	4.22585	698.863	5.24802
						699.316	3.90546	699.316	4.39185	699.316	5.49368
						699.768	3.58813	699.768	3.34385	699.768	5.1765
						700.221	4.42212	700.221	4.09185	700.221	5.06232
						700.673	4.04163	700.673	3.85585	700.673	5.49909
						701.125	3.96003	701.125	3.49585	701.125	5.25691
						701.578	4.05975	701.578	3.81785	701.578	5.01762
						702.03	4.43485	702.03	4.36385	702.03	5.01535
						702.483	3.37592	702.483	3.26185	702.483	4.94
						702.935	3.33502	702.935	4.34585	702.935	4.28348
						703.387	3.23212	703.387	3.61985	703.387	4.35192
						703.84	3.84722	703.84	3.23185	703.84	5.42719
						704.292	4.19832	704.292	3.30985	704.292	4.88529
						704.744	3.51542	704.744	3.93585	704.744	4.61422
						705.196	3.99652	705.196	3.29585	705.196	4.57388
						705.648	3.14536	705.648	4.06185	705.648	5.16839
						706.101	4.06489	706.101	3.87585	706.101	4.38966
						706.553	3.27309	706.553	4.45585	706.553	4.35164
						707.005	4.07196	707.005	3.16385	707.005	4.55832
						707.457	3.49552	707.457	3.18385	707.457	4.50765
						707.909	3.41374	707.909	4.43985	707.909	4.9456
						708.361	4.04465	708.361	3.63785	708.361	4.29814
						708.813	4.09423	708.813	3.65985	708.813	4.72922
						709.265	3.78651	709.265	3.55385	709.265	4.14683
						709.717	3.29144	709.717	4.06785	709.717	5.04688
						710.168	3.42505	710.168	4.30785	710.168	4.17735
						710.62	3.52736	710.62	3.56385	710.62	3.87622
						711.072	3.67232	711.072	3.53185	711.072	4.33145
						711.524	2.88952	711.524	3.89985	711.524	4.83703
						711.976	2.99613	711.976	4.41985	711.976	4.77885
						712.427	3.17506	712.427	3.49785	712.427	3.84289
						712.879	4.11834	712.879	4.38185	712.879	4.77513
						713.331	3.48593	713.331	4.04385	713.331	3.71555
						713.783	3.59987	713.783	4.01985	713.783	3.70403
						714.234	3.90012	714.234	3.85585	714.234	4.9306
						714.686	3.92472	714.686	3.19985	714.686	4.00313
						715.137	3.83364	715.137	3.71985	715.137	4.34764
						715.589	3.6489	715.589	3.68185	715.589	4.752
						716.04	3.93847	716.04	4.25585	716.04	4.59023
						716.492	3.8904	716.492	3.70585	716.492	4.21422
						716.943	3.48091	716.943	3.93785	716.943	4.57598
						717.395	3.38907	717.395	3.69185	717.395	4.56339
						717.846	2.74487	717.846	3.37585	717.846	4.23451
						718.298	3.04634	718.298	3.31385	718.298	3.95727
						718.749	3.59747	718.749	3.31985	718.749	4.4936
						719.2	2.99826	719.2	3.31185	719.2	3.63756
						719.652	2.9647	719.652	4.25785	719.652	4.59712
						720.103	2.8028	720.103	3.71185	720.103	4.19823
						720.554	3.18855	720.554	3.25985	720.554	4.00292
						721.005	2.99393	721.005	3.23385	721.005	3.79113
						721.456	3.411	721.456	4.01385	721.456	3.79295
						721.908	3.23372	721.908	4.28585	721.908	4.06636
						722.359	3.17212	722.359	3.20985	722.359	4.52333
						722.81	2.86458	722.81	4.16785	722.81	4.13193
						723.261	2.63998	723.261	3.91585	723.261	3.77212
						723.712	3.77738	723.712	4.12785	723.712	4.01397
						724.163	2.81278	724.163	3.28385	724.163	4.20348
						724.614	3.19018	724.614	3.22385	724.614	3.5127
						725.065	2.62558	725.065	3.66785	725.065	4.28166
						725.516	3.195	725.516	4.10185	725.516	4.07439
						725.967	3.6844	725.967	3.93785	725.967	4.01695
						726.418	3.5638	726.418	4.43785	726.418	3.88543
						726.869	3.52921	726.869	3.59785	726.869	4.26178
						727.319	2.95093	727.319	4.02785	727.319	3.35408
						727.77	3.221	727.77	4.27585	727.77	3.22239
						728.221	3.45744	728.221	3.34185	728.221	3.82282
						728.672	2.65619	728.672	3.81185	728.672	3.20126
						729.122	2.74226	729.122	3.45385	729.122	3.44983
						729.573	3.29966	729.573	3.35385	729.573	3.60661
						730.024	3.19308	730.024	4.30785	730.024	3.3775
						730.474	3.49048	730.474	4.42785	730.474	3.21267
						730.925	2.9479	730.925	3.71785	730.925	2.866
						731.375	2.8833	731.375	3.86921	731.375	3.02958
						731.826	3.44072	731.826	3.68495	731.826	3.58948
						732.277	3.00172	732.277	4.20268	732.277	4.01366
						732.727	3.04772	732.727	3.52042	732.727	2.80808
						733.177	2.98972	733.177	3.66815	733.177	3.97286
						733.628	3.34972	733.628	3.73989	733.628	2.78991
						734.078	2.85972	734.078	3.69762	734.078	3.90331
						734.529	2.69072	734.529	4.32136	734.529	3.73304
						734.979	2.66572	734.979	3.84909	734.979	2.77705
						735.429	2.74671	735.429	3.55683	735.429	3.29741
						735.88	3.53771	735.88	3.78856	735.88	2.59208
						736.33	2.48071	736.33	3.7723	736.33	3.72907
						736.78	2.98571	736.78	3.80203	736.78	3.04634
						737.23	3.07071	737.23	3.84178	737.23	3.70384
						737.68	2.44971	737.68	4.4695	737.68	3.57363
						738.131	3.4327	738.131	4.13524	738.131	3.78167
						738.581	2.9217	738.581	3.81897	738.581	2.84991
						739.031	3.0367	739.031	3.3927	739.031	3.73236
						739.481	2.5157	739.481	3.35643	739.481	3.63897
						739.931	3.3387	739.931	3.66417	739.931	3.14177
						740.381	2.7157	740.381	3.5579	740.381	3.26271
						740.831	2.4187	740.831	4.52373	740.831	3.55981
						741.281	2.29369	741.281	3.61135	741.281	2.64103
						741.731	2.90669	741.731	4.34076	741.731	3.14041
						742.181	3.06369	742.181	4.27594	742.181	3.38394
						742.631	2.61469	742.631	3.66753	742.631	3.16556
						743.08	3.02769	743.08	3.71255	743.08	2.5353
						743.53	3.42069	743.53	4.16334	743.53	2.30318
						743.98	2.83769	743.98	3.82591	743.98	3.10321
						744.43	3.01068	744.43	3.89227	744.43	3.42933
						744.879	3.41168	744.879	3.9784	744.879	2.84757
						745.329	3.28468	745.329	3.68632	745.329	2.94598
						745.779	2.32568	745.779	4.36202	745.779	2.60848
						746.228	2.62068	746.228	3.7395	746.228	3.19511
						746.678	2.20968	746.678	3.28276	746.678	2.88192
						747.128	2.50267	747.128	3.63381	747.128	2.71884
						747.577	3.10967	747.577	3.78264	747.577	2.93594
						748.027	3.40267	748.027	3.90925	748.027	2.92316
						748.476	3.20567	748.476	3.45364	748.476	2.8746
						748.926	2.98467	748.926	3.68381	748.926	2.20219
						749.375	2.84367	749.375	3.48175	749.375	2.32004
						749.825	2.89067	749.825	4.25349	749.825	2.56212
						750.274	2.47966	750.274	3.663	750.274	2.15844
						750.723	2.38466	750.723	3.36032	750.723	3.05708
						751.173	3.07166	751.173	3.35539	751.173	2.14604
						751.622	2.82666	751.622	3.57426	751.622	2.54132
						752.071	2.58966	752.071	3.54479	752.071	1.9529
						752.52	2.18666	752.52	4.45733	752.52	2.72484
						752.97	2.72766	752.97	3.46788	752.97	1.97914
						753.419	2.83865	753.419	3.22042	753.419	2.51178
						753.868	2.67165	753.868	3.19296	753.868	2.83876
						754.317	2.98265	754.317	3.3035	754.317	2.08608
						754.766	2.42365	754.766	3.91204	754.766	2.95974
						755.215	2.27265	755.215	3.58459	755.215	2.56374
						755.664	2.80365	755.664	3.50513	755.664	2.46606
						756.113	2.82864	756.113	4.08566	756.113	1.90272
						756.562	3.08364	756.562	3.90029	756.562	2.17569
						757.011	2.50664	757.011	3.52254	757.011	2.37898
						757.46	2.19764	757.46	4.41531	757.46	2.43059
						757.909	3.23064	757.909	3.46385	757.909	2.05251
						758.358	2.34164	758.358	3.6444	758.358	2.03872
						758.807	3.19664	758.807	3.79093	758.807	2.45525
						759.256	2.97563	759.256	4.37948	759.256	2.58006
						759.705	2.44663	759.705	3.95602	759.705	1.96111
						760.153	2.51163	760.153	3.87658	760.153	2.69039
						760.602	1.94863	760.602	3.75313	760.602	1.93988
						761.051	2.38363	761.051	4.19167	761.051	2.63548
						761.499	2.31263	761.499	4.10622	761.499	1.9392
						761.948	3.08563	761.948	3.10249	761.948	2.18897
						762.397	2.36862	762.397	4.08628	762.397	2.23673
						762.845	3.01362	762.845	3.36882	762.845	2.06649
						763.294	2.68662	763.294	3.44135	763.294	2.91015
						763.742	1.89962	763.742	3.26589	763.742	2.56375
						764.191	2.46462	764.191	3.33843	764.191	2.40122
						764.639	1.93362	764.639	3.84897	764.639	2.08255
						765.088	2.41861	765.088	3.52151	765.088	1.83769
						765.536	2.84361	765.536	4.10005	765.536	2.72264
						765.985	1.86861	765.985	3.95458	765.985	2.36536
						766.433	1.97761	766.433	3.39112	766.433	2.60582
						766.881	2.43461	766.881	3.78766	766.881	2.55199
						767.33	1.98761	767.33	4.10819	767.33	2.41187
						767.778	2.30061	767.778	3.86273	767.778	2.85339
						768.226	3.0456	768.226	3.38328	768.226	1.98851
						768.674	2.3186	768.674	4.14182	768.674	2.49924
						769.123	1.9436	769.123	3.49635	769.123	2.50353
						769.571	1.9126	769.571	3.21889	769.571	1.95534
						770.019	2.7496	770.019	3.50743	770.019	2.14268
						770.467	2.7366	770.467	4.07596	770.467	2.22754
						770.915	2.1776	770.915	3.2705	770.915	2.73392
						771.363	2.18459	771.363	3.67305	771.363	2.0438
						771.811	2.61559	771.811	3.62958	771.811	2.47925
						772.259	1.95459	772.259	3.09012	772.259	2.06024
						772.707	2.22359	772.707	4.25866	772.707	2.16883
						773.155	2.72859	773.155	3.90119	773.155	2.15704
						773.603	2.60159	773.603	3.15573	773.603	2.10493
						774.051	1.95458	774.051	4.05027	774.051	2.0765
						774.499	2.07358	774.499	4.1848	774.499	1.70181
						774.947	2.48458	774.947	4.16735	774.947	1.91095
						775.395	2.75758	775.395	3.68789	775.395	2.60383
						775.842	2.21658	775.842	4.15042	775.842	2.54657
						776.29	2.50958	776.29	3.98296	776.29	2.54522
						776.738	2.75058	776.738	3.2255	776.738	2.29376
						777.185	1.61757	777.185	3.33603	777.185	1.65827
						777.633	1.97857	777.633	3.79057	777.633	2.16881
						778.081	1.72757	778.081	3.34111	778.081	2.13338
						778.528	1.88457	778.528	3.84565	778.528	1.54611
						778.976	1.64557	778.976	3.36019	778.976	1.27098
						779.423	2.10657	779.423	3.95473	779.423	2.4361
						779.871	2.77757	779.871	3.45927	779.871	1.68947
						780.318	1.77856	780.318	3.5318	780.318	2.41923
						780.766	2.55756	780.766	4.11834	780.766	1.53133
						781.213	2.49256	781.213	4.18688	781.213	1.67988
						781.661	2.64756	781.661	4.17142	781.661	2.22684
						782.108	2.72656	782.108	4.10596	782.108	1.2083
						782.556	2.39556	782.556	2.9785	782.556	2.25026
						783.003	2.19855	783.003	4.23103	783.003	1.47872
						783.45	2.39155	783.45	4.04957	783.45	2.21566
						783.897	2.35255	783.897	3.41811	783.897	2.01512
						784.345	1.70555	784.345	3.12864	784.345	1.79912
						784.792	1.59655	784.792	3.05518	784.792	1.44366
						785.239	1.45755	785.239	3.69773	785.239	2.25874
						785.686	2.13055	785.686	3.13826	785.686	1.71436
						786.133	1.87154	786.133	3.8348	786.133	1.36252
						786.58	1.93254	786.58	3.58534	786.58	1.35719
						787.027	1.67354	787.027	3.79987	787.027	1.59839
						787.475	2.47854	787.475	3.73841	787.475	1.07617
						787.922	1.73954	787.922	4.18295	787.922	1.15853
						788.369	2.26254	788.369	3.58548	788.369	1.57933
						788.815	1.49154	788.815	3.76603	788.815	1.64632
						789.262	2.59453	789.262	2.96457	789.262	1.96521
						789.709	2.35153	789.709	3.8691	789.709	1.88904
						790.156	1.36453	790.156	3.86564	790.156	1.80134
						790.603	2.19553	790.603	3.58818	790.603	1.70809
						791.05	2.08053	791.05	3.32072	791.05	2.03926
						791.497	2.19153	791.497	3.43325	791.497	1.98283
						791.943	2.24252	791.943	3.7478	791.943	1.01474
						792.39	1.31152	792.39	3.32634	792.39	1.59101
						792.837	1.67252	792.837	3.54487	792.837	1.78086
						793.283	1.56152	793.283	3.43941	793.283	1.85545
						793.73	1.69252	793.73	3.73995	793.73	1.86111
						794.177	1.74752	794.177	2.86448	794.177	1.07746
						794.623	2.42052	794.623	3.89102	794.623	0.88328
						795.07	1.42751	795.07	3.81156	795.07	0.93986
						795.516	1.79651	795.516	4.0421	795.516	1.03186
						795.963	1.98951	795.963	3.77664	795.963	1.23986
						796.409	1.50851	796.409	3.37718	796.409	1.77386
						796.856	1.32751	796.856	2.85171	796.856	1.29586
						797.302	1.28851	797.302	3.63425	797.302	1.67386
						797.749	2.24351	797.749	3.50479	797.749	1.66186
						798.195	2.1225	798.195	4.00332	798.195	1.36942
						798.641	1.6995	798.641	3.25186	798.641	1.70594
						799.088	1.3085	799.088	3.20841	799.088	1.08227
						799.534	2.1535	799.534	3.61494	799.534	1.28849
						799.98	1.8125	799.98	3.26548	799.98	1.65064
						800.426	2.1055	800.426	3.53602	800.426	3.92402

## Sheet: Fig. 5
	A			B									C					F					H																			I
	SiO2	ETPTA/PEGDA/EG		FL				FL															20 oC		22.5 oC		25 oC		27.5 oC		30 oC		32.5 oC		35 oC		37.5 oC		40 oC
X	Y			X	Y	X	Y	X	Y	X	Y		X	Y	X	Y		X	Y				X	Y	X	Y	X	Y	X	Y	X	Y	X	Y	X	Y	X	Y	X	Y		X	Y	X	Y
0	1.46	1.47971		350	6847	350	76763	350	36017	350	13032		0	3957	0	68		0	128.648	88.4015			350	2531	350	1635	350	1450	350	1189	350	1388	350	970	350	1755	350	1684	350	2017		20	5.49646	20	8.96864
2	1.46	1.47862		351	8012	351	92303	351	33941	351	10806		0.02	3522	0.02	71		10	129.452	89.5245			351	2881	351	1898	351	1678	351	1289	351	1292	351	1619	351	878	351	794	351	1678		22.5	3.37402	22.5	7.52162
4	1.46	1.47788		352	8390	352	111272	352	26656	352	4502		0.04	3243	0.04	21		20	128.403	87.5425			352	3371	352	2061	352	1794	352	1751	352	1679	352	1849	352	805	352	1068	352	2414		25	2.15627	25	5.60787
6	1.46	1.47673		353	6685	353	114505	353	58088	353	9519		0.06	3104	0.06	40		30	128.718	88.9415			353	2944	353	2145	353	2108	353	1800	353	1918	353	1668	353	946	353	1530	353	1732		27.5	1.47028	27.5	4.32667
8	1.46	1.47572		354	5730	354	90036	354	47200	354	8658		0.08	3047	0.08	39		40	129.607	89.4555			354	3418	354	1807	354	2106	354	1809	354	1780	354	1298	354	1347	354	1883	354	2019		30	1.10185	30	2.92993
10	1.46	1.4748		355	9458	355	91822	355	33839	355	2438		0.1	2929	0.1	12		50	128.2	87.8			355	3986	355	2281	355	1412	355	1291	355	1268	355	1577	355	1910	355	1794	355	1827		32.5	0.88899	32.5	1.93696
12	1.46	1.47397		356	10536	356	112220	356	46810	356	1939		0.12	2861	0.12	4		60	128.062	87.6565			356	3891	356	2201	356	1591	356	2089	356	1347	356	1998	356	1832	356	986	356	1534		35	0.71516	35	1.42217
14	1.46	1.47287		357	6469	357	109991	357	18598	357	4242		0.14	2733	0.14	34		70	128.567	87.9235			357	4514	357	2812	357	1891	357	1152	357	1381	357	1367	357	2004	357	1970	357	2166		37.5	0.60187	37.5	0.96931
16	1.46	1.47197		358	1728	358	157414	358	56090	358	9348		0.16	2623	0.16	5		80	129.235	88.907			358	4328	358	2295	358	2649	358	2118	358	1434	358	2071	358	2067	358	1176	358	1681		40	0.50834	40	0.71625
18	1.46	1.47082		359	4517	359	163571	359	34812	359	12735		0.18	2586	0.18	16		90	128.09	88.31			359	4355	359	3054	359	2228	359	2010	359	2182	359	2226	359	1766	359	1417	359	2350
20	1.46	1.46982		360	6908	360	129143	360	34928	360	1944		0.2	2534	0.2	2		100	128.795	88.543			360	4591	360	2598	360	2560	360	2303	360	2231	360	1437	360	1312	360	1905	360	2451
22	1.46	1.46903		361	9353	361	171216	361	23727	361	10775		0.22	2364	0.22	8		110	128.965	89.053			361	5051	361	2854	361	2082	361	2040	361	2200	361	2108	361	2004	361	1609	361	1728
24	1.46	1.46808		362	9433	362	199191	362	64494	362	6369		0.24	2317	0.24	5		120	129.268	88.5535			362	5588	362	3416	362	2581	362	1686	362	2067	362	1827	362	1553	362	2053	362	1957
26	1.46	1.46704		363	8988	363	176154	363	41954	363	13004		0.26	2238	0.26	6		130	128.938	88.5575			363	5664	363	3777	363	2682	363	2448	363	2306	363	2413	363	2450	363	1505	363	2400
28	1.46	1.46603		364	2530	364	187111	364	34276	364	9583		0.28	2340	0.28	6		140	128.067	87.8195			364	6527	364	3618	364	3064	364	2606	364	1969	364	2575	364	1842	364	1598	364	2188
30	1.46	1.4649		365	2614	365	234984	365	59784	365	2084		0.3	2156	0.3	2		150	128.205	87.543			365	7180	365	3906	365	2932	365	2803	365	2589	365	1771	365	1683	365	2294	365	2378
32	1.46	1.46391		366	6177	366	255739	366	74966	366	12108		0.32	2081	0.32	8		160	128.012	87.0485			366	7159	366	4170	366	2981	366	2342	366	2670	366	1865	366	2422	366	2389	366	2828
34	1.46	1.46314		367	8043	367	226861	367	85986	367	1974		0.34	2136	0.34	7		170	128.347	88.6255			367	7614	367	4757	367	3229	367	2275	367	2656	367	2094	367	2581	367	2532	367	2966
36	1.46	1.46214		368	8116	368	269513	368	68133	368	6023		0.36	2103	0.36	2		180	128.635	87.945			368	7620	368	5201	368	3373	368	2581	368	2879	368	2199	368	2611	368	2582	368	2515
38	1.46	1.46116		369	10589	369	266059	369	63010	369	1956		0.38	1981	0.38	10		190	128.885	88.793			369	8133	369	5454	369	4414	369	3307	369	2335	369	3171	369	2329	369	2933	369	2519
40	1.46	1.4602		370	5843	370	302299	370	95745	370	5751		0.4	1991	0.4	1		200	129.055	88.059			370	8060	370	5229	370	4703	370	3568	370	3407	370	2964	370	2910	370	2902	370	2794
42	1.46	1.45904		371	12244	371	358995	371	54982	371	13070		0.42	1977	0.42	8		210	128.542	87.7545			371	9298	371	5839	371	5008	371	3538	371	3673	371	3168	371	2762	371	3182	371	3415
44	1.46	1.45814		372	10239	372	350826	372	94727	372	10452		0.44	1878	0.44	2		220	128.613	88.8245			372	9394	372	6634	372	5099	372	3879	372	3445	372	3225	372	3279	372	2780	372	3214
46	1.46	1.45716		373	4296	373	400547	373	78904	373	4378		0.46	1835	0.46	2		230	128.52	87.656			373	9853	373	7248	373	4815	373	3131	373	3209	373	3429	373	3008	373	3443	373	3787
48	1.46	1.45612		374	5901	374	410194	374	105119	374	4427		0.48	1777	0.48	3		240	129.472	89.3905			374	10118	374	7611	374	4941	374	4342	374	4139	374	3105	374	3785	374	3559	374	3347
50	1.46	1.4552		375	8345	375	440116	375	94588	375	6359		0.5	1805	0.5	7		250	128.072	87.2545			375	10642	375	7737	375	5669	375	4116	375	4268	375	3200	375	3781	375	3069	375	4243
				376	8155	376	453784	376	95507	376	1875		0.52	1783	0.52	8		260	128.265	88.403			376	12010	376	8481	376	5981	376	4004	376	4200	376	4425	376	3331	376	3513	376	3963
				377	10921	377	501062	377	107860	377	3915		0.54	1668	0.54	1		270	128.59	88.306			377	11781	377	8993	377	6738	377	4934	377	4639	377	4211	377	3640	377	4287	377	4669
				378	7839	378	519251	378	108016	378	2179		0.56	1603	0.56	2		280	129.035	88.371			378	12114	378	9369	378	7223	378	4537	378	4356	378	4644	378	4453	378	4442	378	4988
				379	7729	379	580370	379	113344	379	13886		0.58	1647	0.58	2		290	128.787	88.8615			379	13407	379	9422	379	7039	379	5026	379	5292	379	4158	379	3951	379	4630	379	4853
				380	9784	380	615389	380	91525	380	11577		0.6	1529	0.6	6		300	129.317	89.5815			380	14148	380	10665	380	7450	380	5368	380	4673	380	5074	380	4431	380	4336	380	4970
				381	11302	381	609838	381	127838	381	10032		0.62	1532	0.62	1		310	128.745	88.443			381	15479	381	11506	381	7682	381	5905	381	5592	381	5167	381	4861	381	5009	381	5985
				382	6716	382	649002	382	99723	382	1810		0.64	1446	0.64	1		320	129.32	88.6			382	15798	382	11214	382	9055	382	5462	382	5811	382	5488	382	4974	382	5236	382	6057
				383	10752	383	721915	383	103899	383	2812		0.66	1432	0.66	2		330	128.475	88.483			383	16235	383	12524	383	9487	383	6515	383	6039	383	5259	383	5652	383	5003	383	6188
				384	14570	384	774574	384	114125	384	9978		0.68	1429	0.68	5		340	128.657	87.9215			384	17608	384	12716	384	10069	384	6904	384	6696	384	6061	384	5781	384	5561	384	5816
				385	13532	385	815522	385	117066	385	3828		0.7	1450	0.7	2		350	128.722	88.4925			385	18621	385	13327	385	10578	385	6472	385	6730	385	6745	385	5697	385	5667	385	6373
				386	10299	386	860583	386	133830	386	2261		0.72	1343	0.72	2		360	129.058	88.0755			386	18609	386	14400	386	10331	386	7598	386	6748	386	6607	386	5918	386	5621	386	6812
				387	6583	387	875411	387	178661	387	4397		0.74	1371	0.74	6		370	128.042	87.5125			387	19350	387	15246	387	11527	387	7512	387	7736	387	6706	387	6533	387	5801	387	6590
				388	8338	388	921013	388	139205	388	8077		0.76	1335	0.76	6		380	128.468	88.5915			388	20371	388	16276	388	11425	388	7608	388	7520	388	6759	388	6856	388	6454	388	6769
				389	16039	389	984395	389	170974	389	15520		0.78	1318	0.78	2		390	129.088	89.3675			389	21573	389	16560	389	12122	389	8761	389	8497	389	7252	389	7311	389	6847	389	6860
				390	15863	390	1025748	390	174361	390	7087		0.8	1321	0.8	2		400	128.14	88.412			390	22370	390	17522	390	13266	390	9200	390	8250	390	7699	390	7473	390	7587	390	8021
				391	11908	391	1070865	391	160718	391	9256		0.82	1256	0.82	7		410	128.585	87.891			391	24370	391	18252	391	14186	391	9431	391	9120	391	8218	391	7882	391	7333	391	8113
				392	8344	392	1104489	392	182837	392	13868		0.84	1273	0.84	4		420	129.525	88.587			392	25473	392	19395	392	14185	392	10082	392	9789	392	8876	392	8263	392	8405	392	8298
				393	9025	393	1195113	393	184867	393	5322		0.86	1202	0.86	2		430	129.317	88.9355			393	26311	393	20280	393	15225	393	10057	393	9887	393	9325	393	8239	393	8740	393	9159
				394	12787	394	1222033	394	193598	394	10659		0.88	1237	0.88	2		440	129.028	88.4635			394	27356	394	21852	394	15272	394	10339	394	9926	394	9838	394	9337	394	8370	394	9282
				395	16051	395	1309968	395	190939	395	4479		0.9	1196	0.9	1		450	129.202	89.0845			395	29187	395	22639	395	16508	395	10863	395	10656	395	9597	395	9825	395	9087	395	9231
				396	17115	396	1341238	396	235119	396	8240		0.92	1191	0.92	7		460	129.032	88.3945			396	30305	396	23371	396	16853	396	12077	396	11531	396	10786	396	9798	396	9085	396	9960
				397	16140	397	1419599	397	240311	397	9043		0.94	1148	0.94	1		470	128.838	88.2175			397	31659	397	24617	397	17765	397	12607	397	11457	397	10524	397	10626	397	9815	397	9941
				398	13890	398	1467433	398	259467	398	16287		0.96	1192	0.96	2		480	129.145	88.899			398	33197	398	25160	398	18764	398	12850	398	12204	398	11543	398	11237	398	10262	398	10233
				399	16829	399	1496487	399	268490	399	7852		0.98	1181	0.98	2		490	129.393	88.6125			399	34481	399	26745	399	19875	399	13336	399	12330	399	12119	399	11561	399	10855	399	11122
				400	20259	400	1582174	400	256222	400	14699		1	1083	1	2		500	128.145	87.517			400	35816	400	27276	400	20286	400	14420	400	13014	400	11901	400	11388	400	11462	400	11720
				401	20449	401	1615669	401	276812	401	5126		1.02	1143	1.02	4		510	129.07	89.276			401	37424	401	28956	401	21207	401	14977	401	13594	401	12347	401	11810	401	11052	401	11832
				402	17073	402	1711665	402	258728	402	10754		1.04	1073	1.04	6		520	128.24	87.61			402	38229	402	29650	402	22151	402	14752	402	13787	402	13146	402	12379	402	12374	402	12433
				403	15186	403	1752363	403	257237	403	7262		1.06	1050	1.06	2		530	128.595	88.333			403	40401	403	31369	403	22824	403	15904	403	14660	403	13273	403	12627	403	12200	403	12507
				404	18760	404	1812529	404	265370	404	13329		1.08	1053	1.08	5		540	128.477	88.7555			404	42121	404	32245	404	23920	404	16343	404	15224	404	14576	404	13491	404	12288	404	12383
				405	16689	405	1858283	405	279997	405	14777		1.1	1069	1.1	2		550	129.058	88.5295			405	43380	405	32994	405	24471	405	17362	405	16068	405	14419	405	13701	405	12660	405	13011
				406	16272	406	1953103	406	285429	406	16083		1.12	1048	1.12	1		560	128.105	87.309			406	44752	406	34467	406	25509	406	17517	406	16734	406	14878	406	14858	406	13427	406	12917
				407	19378	407	1976872	407	331261	407	16329		1.14	1017	1.14	1		570	128.845	88.085			407	46652	407	36024	407	26098	407	18759	407	17251	407	15778	407	15078	407	13564	407	14285
				408	18886	408	2066021	408	343805	408	15934		1.16	1026	1.16	1		580	129.58	89.738			408	47183	408	37227	408	27325	408	19024	408	17739	408	15947	408	15615	408	14390	408	14643
				409	23969	409	2102034	409	313220	409	5438		1.18	996	1.18	2		590	129.145	88.813			409	49685	409	38263	409	28583	409	19896	409	18601	409	17056	409	15653	409	15299	409	14700
				410	19289	410	2163345	410	355825	410	12060		1.2	1031	1.2	5		600	129.54	88.568			410	50371	410	38785	410	29100	410	20419	410	18471	410	17758	410	16415	410	15523	410	14820
				411	17197	411	2249756	411	359061	411	7881		1.22	956	1.22	4		610	128.423	87.6945			411	52858	411	40321	411	30410	411	21102	411	19416	411	18069	411	17433	411	16287	411	15599
				412	24033	412	2293949	412	339973	412	10080		1.24	953	1.24	1		620	128.09	88.39			412	54125	412	41673	412	30819	412	22099	412	19816	412	18577	412	17716	412	16422	412	15942
				413	23736	413	2343407	413	347449	413	13478		1.26	907	1.26	2		630	129.537	89.4415			413	55547	413	42475	413	32087	413	22331	413	21323	413	19473	413	18202	413	16890	413	16216
				414	24856	414	2382419	414	376301	414	11714		1.28	871	1.28	2		640	128.458	87.8915			414	57214	414	44410	414	32272	414	23182	414	21214	414	20281	414	18296	414	17204	414	17133
				415	21062	415	2441834	415	408063	415	8608		1.3	918	1.3	4		650	129.39	88.644			415	57849	415	45563	415	34060	415	23876	415	22081	415	20596	415	18854	415	17355	415	17419
				416	19417	416	2503789	416	371475	416	12140		1.32	908	1.32	7		660	128.542	88.3105			416	59870	416	46115	416	34081	416	24976	416	22294	416	20923	416	19221	416	17947	416	17839
				417	21495	417	2535226	417	382561	417	17791		1.34	861	1.34	2		670	129.155	88.191			417	61419	417	47471	417	35284	417	25151	417	22944	417	21635	417	20079	417	18288	417	17759
				418	18593	418	2612606	418	423347	418	15021		1.36	905	1.36	1		680	128.528	88.0075			418	62023	418	48514	418	36786	418	25814	418	23598	418	22451	418	20503	418	18570	418	18217
				419	26871	419	2662244	419	413627	419	11350		1.38	907	1.38	4		690	128.57	88.734			419	62860	419	49101	419	36957	419	27127	419	24600	419	22552	419	21221	419	19158	419	19219
				420	27030	420	2686772	420	432558	420	12058		1.4	801	1.4	4		700	129.137	88.2235			420	64359	420	50405	420	37631	420	27192	420	24936	420	22667	420	21563	420	19525	420	20080
				421	22335	421	2752037	421	435142	421	16365		1.42	854	1.42	0		710	129.32	89.102			421	66055	421	51756	421	38918	421	28115	421	25950	421	24150	421	22229	421	19830	421	20564
				422	23590	422	2771969	422	434708	422	17233		1.44	817	1.44	3		720	129.175	88.787			422	67752	422	52489	422	39553	422	28693	422	26441	422	24025	422	22274	422	21090	422	20208
				423	22752	423	2836661	423	429787	423	8161		1.46	774	1.46	3		730	129.165	88.301			423	70191	423	54067	423	40513	423	29721	423	27312	423	24494	423	23485	423	21670	423	20512
				424	27987	424	2863260	424	454759	424	19750		1.48	766	1.48	5		740	128.68	88.69			424	70816	424	54525	424	41540	424	30761	424	27716	424	25245	424	23687	424	21091	424	20644
				425	27107	425	2888273	425	484084	425	11921		1.5	757	1.5	1		750	128.653	88.7165			425	72956	425	55784	425	42529	425	31319	425	27919	425	26068	425	24050	425	22131	425	21717
				426	29382	426	2941340	426	480312	426	8215		1.52	726	1.52	1		760	129.132	88.9345			426	74388	426	56483	426	42981	426	31737	426	29331	426	26276	426	24020	426	22766	426	21873
				427	28930	427	2969385	427	479276	427	8191		1.54	808	1.54	3		770	128.067	87.5575			427	75688	427	58026	427	44122	427	32734	427	29391	427	26807	427	25227	427	22664	427	21464
				428	22114	428	3021661	428	527851	428	14012		1.56	717	1.56	2		780	128.25	87.836			428	77495	428	58543	428	45208	428	32918	428	30317	428	27594	428	25479	428	23651	428	21818
				429	29063	429	3017825	429	548840	429	10457		1.58	700	1.58	3		790	129.345	88.445			429	78746	429	60061	429	45400	429	34338	429	30884	429	28261	429	25809	429	23628	429	22708
				430	27200	430	3030260	430	516327	430	9508		1.6	701	1.6	1		800	129.127	88.7095			430	79441	430	60097	430	46987	430	34689	430	30979	430	28680	430	26093	430	24302	430	22662
				431	26647	431	3061843	431	545040	431	9566		1.62	731	1.62	2		810	128.48	88.322			431	81793	431	61106	431	47761	431	35448	431	32180	431	29432	431	27089	431	24477	431	22937
				432	31291	432	3085532	432	572670	432	9652		1.64	723	1.64	1		820	128.72	88.716			432	81935	432	61942	432	48298	432	35925	432	32991	432	29239	432	26823	432	24807	432	23860
				433	31653	433	3119968	433	595151	433	20847		1.66	694	1.66	4		830	129.03	88.544			433	82987	433	63288	433	48545	433	36932	433	33011	433	30195	433	27575	433	24736	433	23961
				434	27256	434	3124922	434	602175	434	12651		1.68	699	1.68	0		840	129.175	88.471			434	83642	434	64160	434	49092	434	37797	434	33980	434	30764	434	28368	434	25188	434	23918
				435	30935	435	3128411	435	628878	435	13987		1.7	685	1.7	3		850	128.173	88.4665			435	84819	435	64160	435	50631	435	37973	435	34606	435	30809	435	27987	435	25853	435	24552
				436	29624	436	3142536	436	667512	436	15814		1.72	662	1.72	3		860	129.14	88.338			436	85343	436	64738	436	50947	436	38968	436	35012	436	31506	436	28349	436	25564	436	24335
				437	29603	437	3198280	437	683052	437	12695		1.74	695	1.74	5		870	128.507	87.8955			437	85715	437	65378	437	51722	437	38847	437	35680	437	32439	437	29445	437	25993	437	25311
				438	32305	438	3175993	438	703907	438	12870		1.76	629	1.76	3		880	129.463	88.6725			438	87897	438	66546	438	52468	438	39418	438	36226	438	32251	438	29505	438	26336	438	25015
				439	29032	439	3211467	439	708484	439	18920		1.78	649	1.78	5		890	129.157	89.3115			439	88813	439	66650	439	53095	439	40774	439	36917	439	33073	439	29497	439	27014	439	25312
				440	33626	440	3209941	440	718863	440	13466		1.8	645	1.8	1		900	129.317	88.3955			440	89657	440	67655	440	53494	440	41592	440	36701	440	33534	440	29969	440	26913	440	25593
				441	29398	441	3221930	441	747042	441	15550		1.82	607	1.82	4		910	128.165	88.035			441	89843	441	68376	441	53611	441	42084	441	37480	441	33578	441	30167	441	27568	441	25487
				442	28650	442	3204998	442	802452	442	16372		1.84	664	1.84	2		920	128.705	88.469			442	90376	442	68822	442	53940	442	42238	442	37731	442	34688	442	31324	442	27235	442	25831
				443	27191	443	3196945	443	834511	443	14913		1.86	607	1.86	3		930	129.565	89.641			443	91283	443	69574	443	54619	443	42900	443	38054	443	34417	443	31705	443	28053	443	26478
				444	28775	444	3186939	444	875993	444	15514		1.88	579	1.88	0		940	128.93	88.836			444	91769	444	69763	444	55439	444	43211	444	38301	444	35438	444	31862	444	27968	444	27041
				445	33885	445	3184784	445	917658	445	12334		1.9	618	1.9	3		950	129.542	89.3665			445	92765	445	70082	445	55890	445	43925	445	38700	445	34879	445	32321	445	27945	445	26952
				446	26332	446	3183646	446	954737	446	22556		1.92	617	1.92	5		960	129.352	89.4585			446	93013	446	70756	446	55915	446	44031	446	39953	446	36083	446	32056	446	28449	446	26862
				447	34626	447	3170450	447	973170	447	14519		1.94	562	1.94	0		970	129.18	88.382			447	93109	447	70461	447	56861	447	44873	447	39810	447	36392	447	31863	447	29143	447	27324
				448	36217	448	3178849	448	1017838	448	13863		1.96	593	1.96	5		980	129.38	88.518			448	93411	448	70766	448	56720	448	44839	448	40290	448	36547	448	32863	448	29012	448	27515
				449	28462	449	3171363	449	1068494	449	19208		1.98	568	1.98	1		990	128.215	88.033			449	93664	449	71282	449	56975	449	45565	449	40919	449	36157	449	32661	449	28705	449	27293
				450	33782	450	3157718	450	1146550	450	22895		2	579	2	1		1000	128.602	88.2165			450	93779	450	71796	450	57721	450	46076	450	41291	450	37205	450	32937	450	29085	450	27239
				451	27908	451	3126443	451	1169566	451	24404		2.02	558	2.02	3							451	94221	451	71895	451	57494	451	46781	451	41691	451	37017	451	33127	451	29561	451	27220
				452	27593	452	3141740	452	1216610	452	18992		2.04	516	2.04	3							452	94100	452	71666	452	58255	452	46973	452	41385	452	36908	452	33811	452	29548	452	27199
				453	33689	453	3081011	453	1299764	453	22261		2.06	539	2.06	4							453	94304	453	71935	453	58950	453	46869	453	41349	453	37925	453	33590	453	29145	453	27491
				454	33472	454	3113661	454	1344381	454	19589		2.08	500	2.08	3							454	94627	454	71935	454	58813	454	47227	454	41876	454	37323	454	34052	454	29941	454	27901
				455	33855	455	3050205	455	1403074	455	28316		2.1	545	2.1	1							455	93714	455	72186	455	58800	455	48069	455	42616	455	38382	455	33524	455	29680	455	28116
				456	35341	456	3069249	456	1443641	456	28700		2.12	543	2.12	1							456	94159	456	72430	456	59078	456	47923	456	42539	456	38500	456	34138	456	30123	456	27848
				457	29392	457	3044261	457	1523628	457	20700		2.14	519	2.14	2							457	93971	457	71843	457	59481	457	48493	457	42167	457	38458	457	33980	457	29929	457	27602
				458	36004	458	3019608	458	1559678	458	23654		2.16	489	2.16	0							458	93422	458	71851	458	59409	458	48203	458	42295	458	38425	458	34514	458	30494	458	28073
				459	34792	459	3000759	459	1628746	459	22701		2.18	530	2.18	2							459	93942	459	71536	459	59135	459	48647	459	42986	459	38432	459	34705	459	30505	459	28400
				460	35694	460	2963750	460	1713770	460	30919		2.2	522	2.2	0							460	93891	460	71407	460	59388	460	48763	460	42462	460	38734	460	34090	460	30253	460	28329
				461	32892	461	2941891	461	1755997	461	24326		2.22	521	2.22	2							461	92801	461	71652	461	59231	461	48315	461	43446	461	38739	461	34684	461	30367	461	27777
				462	31003	462	2882739	462	1818670	462	28840		2.24	511	2.24	2							462	93028	462	71012	462	59346	462	48829	462	43486	462	38785	462	33907	462	30215	462	27461
				463	29504	463	2872719	463	1876130	463	32300		2.26	455	2.26	2							463	92693	463	70864	463	58889	463	48576	463	42882	463	38285	463	33881	463	29976	463	28107
				464	27614	464	2840506	464	1958563	464	27642		2.28	544	2.28	4							464	92151	464	70498	464	58574	464	48581	464	42966	464	38199	464	34632	464	29803	464	27369
				465	36182	465	2800129	465	2033819	465	28504		2.3	438	2.3	3							465	91463	465	70028	465	58800	465	48982	465	43259	465	38584	465	34161	465	29874	465	28156
				466	30726	466	2768738	466	2063670	466	29025		2.32	474	2.32	0							466	91393	466	69776	466	58632	466	49029	466	42737	466	38494	466	34112	466	29351	466	27167
				467	34426	467	2774520	467	2149412	467	27082		2.34	463	2.34	2							467	90224	467	69105	467	58464	467	48645	467	42342	467	38110	467	33558	467	29922	467	27751
				468	30280	468	2733989	468	2172328	468	25411		2.36	475	2.36	7							468	90256	468	68639	468	57634	468	48038	468	42717	468	38619	468	33970	468	29546	468	27241
				469	35048	469	2664531	469	2245075	469	27312		2.38	441	2.38	2							469	89278	469	68539	469	57364	469	47792	469	43003	469	38423	469	33701	469	29971	469	27114
				470	29092	470	2639941	470	2339187	470	30242		2.4	456	2.4	1							470	87991	470	68145	470	57603	470	47666	470	42210	470	37500	470	33806	470	29190	470	26959
				471	32471	471	2632327	471	2385411	471	37978		2.42	474	2.42	2							471	87898	471	67336	471	56510	471	47519	471	42047	471	37775	471	33128	471	28915	471	27182
				472	33885	472	2568202	472	2423942	472	31439		2.44	414	2.44	2							472	87360	472	66612	472	56123	472	47493	472	42266	472	37957	472	33592	472	29642	472	26557
				473	31503	473	2558560	473	2473858	473	30121		2.46	443	2.46	1							473	86781	473	66049	473	55507	473	47498	473	42027	473	37858	473	32832	473	28969	473	27073
				474	26889	474	2516634	474	2561701	474	41345		2.48	419	2.48	3							474	85448	474	65207	474	55173	474	46866	474	41428	474	37526	474	32790	474	29300	474	26925
				475	31912	475	2490940	475	2616818	475	38126		2.5	428	2.5	2							475	84287	475	64185	475	54765	475	46181	475	41208	475	36576	475	33133	475	28673	475	26936
				476	30712	476	2450075	476	2626255	476	39345		2.52	426	2.52	1							476	84059	476	63741	476	54770	476	46597	476	40371	476	36298	476	32357	476	28583	476	26456
				477	25465	477	2387035	477	2680278	477	34139		2.54	416	2.54	1							477	83297	477	62705	477	54196	477	45420	477	40413	477	36127	477	32274	477	27961	477	25998
				478	32742	478	2366902	478	2725084	478	30767		2.56	396	2.56	2							478	82406	478	62704	478	52885	478	44778	478	40229	478	36145	478	32362	478	27699	478	26521
				479	34317	479	2313234	479	2767537	479	42789		2.58	392	2.58	2							479	81406	479	61770	479	52748	479	44805	479	39399	479	36089	479	31244	479	28027	479	26330
				480	32115	480	2256075	480	2824352	480	39263		2.6	371	2.6	0							480	80354	480	61143	480	52031	480	43889	480	39345	480	35269	480	31101	480	27796	480	26196
				481	30677	481	2228428	481	2836351	481	34508		2.62	425	2.62	1							481	79158	481	60214	481	51867	481	43580	481	38384	481	35143	481	31578	481	26842	481	25200
				482	30495	482	2212096	482	2899735	482	37665		2.64	392	2.64	0							482	78237	482	59433	482	50196	482	43298	482	37933	482	34494	482	31231	482	27050	482	25019
				483	26782	483	2127047	483	2912480	483	37092		2.66	421	2.66	1							483	77038	483	57732	483	49890	483	42299	483	38356	483	34435	483	30310	483	26959	483	25205
				484	31362	484	2100365	484	2974227	484	43250		2.68	366	2.68	2							484	75907	484	56688	484	49141	484	41706	484	37141	484	34047	484	29780	484	26514	484	24720
				485	29947	485	2043461	485	2927117	485	37300		2.7	405	2.7	5							485	74525	485	55630	485	48147	485	41470	485	37099	485	32987	485	29385	485	26126	485	24154
				486	28919	486	2025263	486	2985296	486	44620		2.72	351	2.72	1							486	73461	486	54902	486	47904	486	40736	486	35946	486	32732	486	29599	486	25664	486	23857
				487	25833	487	1993978	487	2967267	487	44853		2.74	364	2.74	3							487	72467	487	53716	487	46916	487	40818	487	35826	487	32098	487	29274	487	25113	487	23700
				488	24150	488	1935178	488	3005016	488	38758		2.76	364	2.76	0							488	70882	488	52830	488	45870	488	39764	488	34867	488	32034	488	28801	488	24757	488	24031
				489	28248	489	1892190	489	2997345	489	42536		2.78	333	2.78	4							489	70585	489	52189	489	44938	489	39456	489	35166	489	32020	489	27737	489	24775	489	23484
				490	25102	490	1856908	490	3068863	490	41689		2.8	348	2.8	2							490	69515	490	51021	490	44392	490	38093	490	34746	490	30623	490	27704	490	25034	490	23005
				491	25918	491	1819860	491	3044067	491	34717		2.82	336	2.82	4							491	68070	491	50407	491	43675	491	37621	491	33430	491	30583	491	27736	491	24290	491	22941
				492	30609	492	1747735	492	3009803	492	44122		2.84	338	2.84	2							492	66231	492	48828	492	42689	492	36849	492	32893	492	30402	492	27498	492	24305	492	22882
				493	22960	493	1743783	493	3042489	493	47084		2.86	359	2.86	2							493	65012	493	47735	493	42015	493	36601	493	32124	493	29929	493	26574	493	23803	493	22461
				494	23493	494	1709091	494	3052813	494	36526		2.88	345	2.88	2							494	63953	494	47425	494	40999	494	36015	494	32391	494	29297	494	25787	494	23687	494	22520
				495	25594	495	1662990	495	2984679	495	47369		2.9	319	2.9	3							495	63035	495	45558	495	40864	495	35454	495	31865	495	29041	495	25326	495	23331	495	21681
				496	25532	496	1625682	496	3020363	496	36653		2.92	316	2.92	4							496	61248	496	44861	496	39916	496	34312	496	30395	496	28328	496	25499	496	22142	496	21875
				497	24890	497	1576493	497	3004985	497	45961		2.94	330	2.94	0							497	60618	497	43779	497	39098	497	34035	497	30184	497	27781	497	24753	497	22591	497	21272
				498	27061	498	1510908	498	3000834	498	44854		2.96	321	2.96	1							498	59503	498	43195	498	38319	498	33543	498	30125	498	27641	498	24320	498	22080	498	20724
				499	25857	499	1499606	499	3011485	499	47053		2.98	329	2.98	1							499	57937	499	41769	499	36995	499	31970	499	29407	499	26856	499	23932	499	22119	499	20405
				500	22697	500	1438709	500	3014748	500	42380		3	338	3	1							500	56424	500	41049	500	36199	500	31221	500	28343	500	26418	500	23928	500	21323	500	20820
				501	24220	501	1377534	501	2974187	501	35536		3.02	369	3.02	2							501	55437	501	40205	501	35573	501	31442	501	27517	501	25617	501	23196	501	21085	501	19770
				502	25055	502	1386915	502	2971999	502	35562		3.04	323	3.04	2							502	54151	502	39225	502	34499	502	30683	502	27488	502	24953	502	22641	502	20201	502	19732
				503	28585	503	1351047	503	2943019	503	42399		3.06	311	3.06	5							503	52845	503	37720	503	33440	503	29264	503	26580	503	24793	503	22320	503	20188	503	19175
				504	21868	504	1291718	504	2946466	504	34628		3.08	306	3.08	4							504	51235	504	36770	504	33087	504	29355	504	26602	504	24304	504	21698	504	20113	504	19194
				505	26752	505	1271840	505	2907392	505	45291		3.1	335	3.1	3							505	50168	505	35946	505	32050	505	28751	505	25561	505	23868	505	22144	505	19498	505	18288
				506	26324	506	1197916	506	2910604	506	40947		3.12	309	3.12	0							506	49075	506	35068	506	31034	506	27532	506	25688	506	23470	506	21639	506	19121	506	18331
				507	25368	507	1187488	507	2928728	507	37959		3.14	301	3.14	0							507	47469	507	34630	507	31100	507	26630	507	24922	507	22910	507	21147	507	19305	507	18092
				508	22611	508	1171859	508	2879846	508	36667		3.16	305	3.16	3							508	46519	508	33603	508	30081	508	26666	508	24687	508	22839	508	20617	508	18788	508	18217
				509	25960	509	1136165	509	2875997	509	42711		3.18	272	3.18	3							509	45805	509	32807	509	28978	509	25437	509	23559	509	22382	509	20372	509	18443	509	17405
				510	18812	510	1065382	510	2869229	510	39192		3.2	328	3.2	1							510	44521	510	31385	510	28978	510	25609	510	22802	510	21687	510	20184	510	18503	510	17461
				511	21490	511	1059521	511	2833661	511	44670		3.22	307	3.22	0							511	42518	511	30652	511	28111	511	24351	511	22747	511	21514	511	18968	511	18212	511	17210
				512	20896	512	999472	512	2819238	512	39805		3.24	287	3.24	3							512	42345	512	30320	512	27080	512	24527	512	22133	512	20748	512	18821	512	17759	512	16539
				513	21698	513	984764	513	2771341	513	41659		3.26	295	3.26	1							513	40248	513	29028	513	26626	513	23324	513	21677	513	20163	513	18232	513	16913	513	16310
				514	22280	514	944278	514	2780699	514	34891		3.28	272	3.28	1							514	39139	514	28658	514	26277	514	23360	514	21577	514	19473	514	18805	514	16749	514	16818
				515	16314	515	948580	515	2743643	515	35381		3.3	318	3.3	1							515	38462	515	27061	515	25657	515	22729	515	20682	515	19274	515	17688	515	16802	515	16876
				516	23056	516	900789	516	2706489	516	38429		3.32	278	3.32	0							516	37160	516	26658	516	24808	516	22390	516	20771	516	19073	516	17474	516	16766	516	15956
				517	21924	517	872020	517	2733713	517	43477		3.34	275	3.34	3							517	36874	517	25591	517	23760	517	21582	517	20263	517	18707	517	17081	517	16356	517	16060
				518	23055	518	864512	518	2681147	518	45022		3.36	283	3.36	4							518	34988	518	25268	518	22986	518	20801	518	19117	518	17819	518	17518	518	15660	518	15387
				519	17384	519	835697	519	2656937	519	42707		3.38	263	3.38	2							519	34563	519	24626	519	22987	519	20832	519	18613	519	18215	519	16731	519	15811	519	15861
				520	22895	520	805808	520	2627712	520	33090		3.4	240	3.4	2							520	33444	520	23540	520	21814	520	20327	520	18259	520	17295	520	16592	520	15036	520	14748
				521	18384	521	778273	521	2622177	521	31832		3.42	275	3.42	4							521	32337	521	23304	521	21268	521	19465	521	18156	521	17185	521	16113	521	14973	521	14299
				522	21154	522	749802	522	2623273	522	42673		3.44	304	3.44	4							522	31640	522	22916	522	20998	522	19259	522	17801	522	16993	522	15712	522	15156	522	14467
				523	21229	523	709822	523	2582109	523	35253		3.46	247	3.46	0							523	31031	523	22533	523	20924	523	18879	523	17987	523	16798	523	15406	523	14276	523	14449
				524	21671	524	693359	524	2557071	524	39193		3.48	276	3.48	1							524	29516	524	22045	524	19822	524	18600	524	17498	524	16764	524	15726	524	14291	524	14437
				525	21386	525	697117	525	2545664	525	41971		3.5	248	3.5	1							525	28954	525	21328	525	19882	525	18335	525	16698	525	15993	525	14667	525	14173	525	13839
				526	18834	526	655001	526	2535561	526	32369		3.52	262	3.52	2							526	28648	526	20675	526	18970	526	17497	526	16984	526	15983	526	14919	526	13702	526	14253
				527	16019	527	660432	527	2486592	527	35447		3.54	275	3.54	4							527	27746	527	19824	527	18614	527	17070	527	16151	527	15226	527	15120	527	13748	527	13673
				528	21553	528	613233	528	2447635	528	42405		3.56	243	3.56	4							528	26579	528	19798	528	17836	528	16917	528	15671	528	15049	528	14197	528	13346	528	13364
				529	20331	529	616906	529	2456367	529	41404		3.58	239	3.58	2							529	25830	529	19041	529	17623	529	16621	529	15913	529	14483	529	13881	529	13278	529	13423
				530	16622	530	590552	530	2411354	530	38284		3.6	244	3.6	2							530	25579	530	18203	530	17369	530	15812	530	15424	530	14689	530	13988	530	13356	530	13412
				531	16076	531	547033	531	2372919	531	38365		3.62	243	3.62	3							531	24219	531	17537	531	16861	531	15790	531	15470	531	14858	531	13757	531	12667	531	13755
				532	21266	532	526407	532	2333874	532	33089		3.64	224	3.64	5							532	23475	532	17505	532	17049	532	15803	532	14616	532	14038	532	13118	532	12969	532	12710
				533	19402	533	509217	533	2318954	533	41795		3.66	229	3.66	2							533	22628	533	16872	533	16327	533	14890	533	14625	533	14039	533	13358	533	13241	533	12743
				534	18627	534	497602	534	2321053	534	33704		3.68	237	3.68	0							534	22059	534	16345	534	16444	534	15413	534	14274	534	13640	534	13804	534	12358	534	12917
				535	17879	535	478504	535	2285317	535	37718		3.7	211	3.7	3							535	21858	535	15925	535	15850	535	14311	535	13906	535	13519	535	12682	535	12941	535	12336
				536	13762	536	463824	536	2262485	536	39357		3.72	227	3.72	3							536	21010	536	15862	536	15413	536	14510	536	13525	536	13386	536	12752	536	12496	536	13338
				537	19136	537	468341	537	2222105	537	35221		3.74	222	3.74	1							537	20209	537	15829	537	15005	537	14160	537	13923	537	13463	537	12705	537	12283	537	12868
				538	18941	538	433960	538	2169087	538	31693		3.76	218	3.76	6							538	20491	538	15232	538	14549	538	13432	538	13293	538	13245	538	13011	538	12847	538	12697
				539	18151	539	410422	539	2169063	539	34871		3.78	215	3.78	1							539	19171	539	14779	539	14846	539	14119	539	13765	539	13137	539	12660	539	12286	539	12656
				540	15508	540	439389	540	2124144	540	42299		3.8	198	3.8	1							540	18684	540	14802	540	14867	540	13574	540	13576	540	12761	540	12238	540	12554	540	12763
				541	18163	541	415164	541	2093327	541	34156		3.82	198	3.82	1							541	19198	541	14190	541	14439	541	13738	541	13592	541	13186	541	12866	541	11911	541	13115
				542	13571	542	383092	542	2053365	542	30623		3.84	194	3.84	2							542	18529	542	14682	542	13466	542	13386	542	12531	542	12396	542	12407	542	12243	542	13129
				543	20229	543	394596	543	2065495	543	29642		3.86	216	3.86	0							543	17496	543	13526	543	13774	543	13530	543	13034	543	12199	543	12093	543	12697	543	13104
				544	15910	544	352783	544	1989673	544	38513		3.88	222	3.88	1							544	17155	544	13511	544	13696	544	12954	544	12650	544	13081	544	11985	544	12215	544	13509
				545	18289	545	379797	545	1979936	545	35798		3.9	197	3.9	2							545	17483	545	13661	545	13108	545	12414	545	12513	545	12467	545	12400	545	12085	545	12608
				546	12690	546	365785	546	1965117	546	35937		3.92	186	3.92	1							546	16702	546	13442	546	13475	546	13170	546	12975	546	12753	546	12693	546	12545	546	13198
				547	20304	547	327374	547	1933090	547	36832		3.94	216	3.94	1							547	16774	547	13165	547	13122	547	12914	547	12338	547	12577	547	12440	547	12870	547	13118
				548	15157	548	341672	548	1881490	548	35423		3.96	199	3.96	1							548	15555	548	12715	548	12945	548	12994	548	12898	548	12170	548	12902	548	12067	548	13283
				549	21929	549	306988	549	1858668	549	32672		3.98	197	3.98	2							549	15184	549	13135	549	12759	549	12331	549	12239	549	13156	549	13069	549	12997	549	13685
				550	19084	550	301390	550	1829054	550	37038		4	204	4	3							550	15373	550	12485	550	12499	550	12546	550	12751	550	12646	550	13182	550	12379	550	13525
				551	21703	551	301910	551	1799554	551	32944		4.02	193	4.02	6							551	15430	551	11992	551	12919	551	12297	551	13001	551	12760	551	13319	551	12439	551	14003
				552	15849	552	301576	552	1782593	552	40429		4.04	201	4.04	4							552	15083	552	12649	552	12345	552	12281	552	12844	552	12715	552	13446	552	12562	552	14306
				553	14224	553	276061	553	1742037	553	33354		4.06	172	4.06	3							553	14736	553	12428	553	12315	553	12693	553	12715	553	12802	553	12983	553	13249	553	14206
				554	19349	554	263435	554	1695263	554	38021		4.08	200	4.08	1							554	14359	554	11563	554	12049	554	12861	554	13026	554	13028	554	12903	554	13431	554	14229
				555	17868	555	289692	555	1659254	555	40249		4.1	185	4.1	4							555	14313	555	11740	555	12513	555	12136	555	13320	555	12831	555	13563	555	13969	555	14559
				556	23265	556	256345	556	1655702	556	32580		4.12	180	4.12	5							556	14611	556	11470	556	12320	556	12422	556	12784	556	13438	556	13735	556	13779	556	14663
				557	22083	557	245946	557	1630781	557	33993		4.14	189	4.14	1							557	13620	557	12087	557	12827	557	12522	557	13133	557	13932	557	14118	557	13933	557	15082
				558	22435	558	262970	558	1584824	558	32389		4.16	178	4.16	2							558	13483	558	11787	558	12814	558	13370	558	14048	558	13579	558	14234	558	14126	558	15550
				559	19268	559	237650	559	1554159	559	40188		4.18	175	4.18	1							559	13780	559	11473	559	12448	559	13093	559	13684	559	14665	559	14839	559	14693	559	15975
				560	21057	560	225902	560	1520232	560	32571		4.2	181	4.2	1							560	14142	560	11826	560	12554	560	13171	560	14094	560	15002	560	15560	560	15359	560	16678
				561	25577	561	215322	561	1493610	561	35337		4.22	176	4.22	0							561	14012	561	11616	561	12912	561	12981	561	14044	561	14751	561	15852	561	15954	561	16615
				562	20271	562	223823	562	1466371	562	41127		4.24	189	4.24	2							562	13885	562	11966	562	12585	562	14089	562	14351	562	14723	562	16108	562	16398	562	17334
				563	19402	563	210842	563	1439081	563	44340		4.26	176	4.26	3							563	13916	563	11635	563	12518	563	13801	563	14311	563	15358	563	16303	563	17187	563	17767
				564	23556	564	173255	564	1427574	564	32856		4.28	182	4.28	3							564	13216	564	12412	564	12738	564	14494	564	15534	564	15711	564	16358	564	17124	564	18342
				565	21856	565	189699	565	1413053	565	42155		4.3	170	4.3	1							565	13585	565	12099	565	12887	565	14599	565	15528	565	16837	565	16814	565	17475	565	18982
				566	26230	566	203289	566	1369194	566	38276		4.32	169	4.32	1							566	13197	566	12296	566	12997	566	14933	566	16209	566	16888	566	18009	566	18766	566	19858
				567	25807	567	183783	567	1350550	567	37259		4.34	175	4.34	4							567	13154	567	12162	567	13386	567	15062	567	16001	567	17786	567	18377	567	18946	567	20624
				568	25247	568	173258	568	1318158	568	38444		4.36	196	4.36	1							568	13752	568	11942	568	14260	568	14906	568	16925	568	17765	568	19245	568	19648	568	21505
				569	26306	569	159310	569	1295533	569	35289		4.38	175	4.38	4							569	13540	569	12037	569	14453	569	15125	569	16662	569	18641	569	19934	569	19953	569	22300
				570	23916	570	177777	570	1274109	570	39294		4.4	185	4.4	4							570	13526	570	13220	570	13970	570	16054	570	17932	570	19136	570	20100	570	20992	570	23023
				571	29596	571	129695	571	1225559	571	38477		4.42	206	4.42	1							571	13263	571	12712	571	14908	571	15946	571	17687	571	19345	571	20933	571	21690	571	23451
				572	30380	572	159943	572	1223716	572	45498		4.44	153	4.44	2							572	13255	572	13181	572	15059	572	17255	572	18208	572	20082	572	21513	572	22758	572	24853
				573	34326	573	120358	573	1184736	573	38316		4.46	159	4.46	1							573	13236	573	13393	573	15134	573	17250	573	18889	573	20727	573	22138	573	23604	573	25200
				574	33353	574	134856	574	1179570	574	49089		4.48	167	4.48	3							574	14103	574	13492	574	15172	574	18068	574	19440	574	21425	574	22596	574	23995	574	26342
				575	27534	575	108156	575	1171977	575	45837		4.5	150	4.5	2							575	14004	575	13180	575	16284	575	17968	575	20224	575	21979	575	24130	575	25044	575	26611
				576	33480	576	124254	576	1114830	576	48456		4.52	158	4.52	3							576	14127	576	13661	576	16705	576	18850	576	20537	576	22467	576	24765	576	25977	576	27822
				577	31143	577	148348	577	1118362	577	43447		4.54	154	4.54	2							577	13528	577	13791	577	16661	577	19167	577	21123	577	23302	577	25461	577	25982	577	28914
				578	29774	578	132516	578	1102734	578	39387		4.56	158	4.56	1							578	14361	578	14916	578	16928	578	19878	578	21789	578	24600	578	26118	578	27632	578	29934
				579	36110	579	139875	579	1070980	579	48055		4.58	146	4.58	0							579	14130	579	15178	579	17644	579	20356	579	23243	579	25028	579	26726	579	27862	579	31146
				580	34681	580	87782	580	1027980	580	47749		4.6	185	4.6	1							580	14292	580	14640	580	17342	580	20565	580	23192	580	25631	580	27992	580	28811	580	32377
				581	41357	581	113995	581	1014053	581	49406		4.62	145	4.62	1							581	13855	581	15688	581	18757	581	21529	581	24138	581	26534	581	29013	581	29991	581	33219
				582	36858	582	108109	582	1000476	582	42946		4.64	158	4.64	1							582	13988	582	15156	582	18353	582	21704	582	25107	582	27027	582	29091	582	31228	582	34244
				583	36826	583	120124	583	948292	583	50726		4.66	141	4.66	1							583	14210	583	15868	583	19534	583	22479	583	25049	583	28493	583	30228	583	31694	583	34438
				584	41994	584	99956	584	953022	584	53384		4.68	145	4.68	2							584	14507	584	16350	584	19136	584	22479	584	25881	584	28447	584	31300	584	33083	584	36265
				585	44510	585	110482	585	928749	585	43798		4.7	141	4.7	1							585	14674	585	16893	585	19579	585	23151	585	26475	585	29098	585	32532	585	34267	585	36956
				586	46253	586	112499	586	890276	586	48346		4.72	144	4.72	1							586	15077	586	17062	586	20122	586	23732	586	28112	586	30430	586	32963	586	34969	586	37508
				587	48361	587	88164	587	881527	587	57286		4.74	154	4.74	1							587	15139	587	17408	587	21115	587	24950	587	27877	587	31645	587	34321	587	36105	587	38670
				588	44301	588	60834	588	830428	588	47435		4.76	151	4.76	3							588	15414	588	17604	588	21442	588	24789	588	29451	588	32059	588	34370	588	36560	588	40381
				589	44432	589	100506	589	808342	589	49231		4.78	148	4.78	1							589	15128	589	17496	589	21801	589	25491	589	30172	589	32586	589	35882	589	38095	589	41076
				590	46722	590	66456	590	799679	590	53632		4.8	126	4.8	2							590	15466	590	18204	590	22167	590	25783	590	30409	590	33687	590	36544	590	38771	590	42207
				591	50736	591	69003	591	773085	591	47936		4.82	146	4.82	2							591	15390	591	18179	591	22690	591	26306	591	31456	591	34439	591	37138	591	39511	591	43145
				592	46585	592	90142	592	782805	592	50281		4.84	146	4.84	2							592	15186	592	18323	592	23213	592	27034	592	32059	592	34716	592	38273	592	40188	592	44779
				593	47055	593	64830	593	719729	593	52064		4.86	144	4.86	1							593	15522	593	18599	593	23731	593	27466	593	32200	593	36093	593	39545	593	41688	593	45488
				594	46391	594	87625	594	741785	594	50104		4.88	121	4.88	0							594	16120	594	19279	594	23602	594	28852	594	33091	594	35963	594	39485	594	42447	594	46450
				595	49557	595	48682	595	693541	595	58037		4.9	117	4.9	0							595	16265	595	18876	595	24436	595	28451	595	33317	595	36831	595	40268	595	43257	595	47108
				596	50317	596	45119	596	667967	596	52743		4.92	141	4.92	1							596	16450	596	19907	596	24561	596	29536	596	34130	596	37573	596	41470	596	43957	596	48069
				597	50807	597	59892	597	680430	597	54060		4.94	121	4.94	1							597	16572	597	20358	597	25102	597	29392	597	34678	597	38397	597	42451	597	44398	597	48411
				598	54820	598	37798	598	619341	598	60244		4.96	136	4.96	1							598	16366	598	19626	598	25687	598	29957	598	35065	598	39483	598	42996	598	45562	598	50180
				599	50144	599	77955	599	611507	599	56016		4.98	119	4.98	0							599	16458	599	20383	599	25989	599	31106	599	35339	599	39404	599	43419	599	46093	599	50481
				600	58191	600	46518	600	625818	600	57112		5	148	5	3							600	16817	600	20868	600	25425	600	31352	600	36367	600	39929	600	44582	600	46855	600	51286
				601	59305	601	44445	601	608681	601	55771		5.02	131	5.02	0							601	16470	601	20487	601	25814	601	31561	601	36210	601	41053	601	44451	601	46875	601	51430
				602	60384	602	65172	602	574185	602	56332		5.04	142	5.04	2							602	16303	602	21007	602	26202	602	31558	602	36777	602	40831	602	45014	602	47730	602	52702
				603	53203	603	64617	603	530259	603	53333		5.06	130	5.06	3							603	16945	603	21054	603	26520	603	31606	603	37166	603	41795	603	45367	603	48372	603	52819
				604	56494	604	36216	604	528269	604	52294		5.08	120	5.08	3							604	16280	604	21700	604	26968	604	32687	604	38016	604	42245	604	45784	604	48459	604	53892
				605	58243	605	42446	605	527103	605	60012		5.1	128	5.1	2							605	16974	605	21285	605	27237	605	32586	605	37728	605	42422	605	46482	605	49673	605	54176
				606	56710	606	74425	606	494128	606	62328		5.12	122	5.12	0							606	16792	606	21473	606	27244	606	32509	606	38074	606	42143	606	47248	606	49133	606	54179
				607	62413	607	40230	607	469267	607	53299		5.14	109	5.14	1							607	16910	607	21059	607	27689	607	32977	607	38461	607	42567	607	47317	607	50209	607	55094
				608	61313	608	29216	608	443570	608	60506		5.16	129	5.16	4							608	17142	608	22091	608	27437	608	33157	608	38889	608	42868	608	47114	608	50542	608	55106
				609	57912	609	45783	609	444318	609	59329		5.18	118	5.18	1							609	16717	609	22184	609	27555	609	33328	609	38715	609	42783	609	47073	609	50548	609	55234
				610	63580	610	63847	610	443517	610	61646		5.2	101	5.2	2							610	16749	610	21917	610	26952	610	33415	610	38513	610	43620	610	47447	610	50839	610	54812
				611	62204	611	54205	611	439331	611	58117		5.22	101	5.22	2							611	17217	611	21321	611	27542	611	33166	611	38538	611	43571	611	47667	611	50263	611	55729
				612	55259	612	55896	612	405442	612	58843		5.24	123	5.24	3							612	16994	612	21509	612	27259	612	33126	612	38972	612	42863	612	47336	612	50355	612	55582
				613	63717	613	37075	613	378732	613	56643		5.26	112	5.26	5							613	17150	613	21197	613	27776	613	32969	613	38937	613	43573	613	47576	613	50139	613	55103
				614	58274	614	52782	614	394164	614	57858		5.28	98	5.28	0							614	16794	614	21729	614	27472	614	32730	614	38791	614	42701	614	46914	614	50368	614	55163
				615	62325	615	30613	615	392617	615	56149		5.3	119	5.3	1							615	16891	615	21619	615	27412	615	32571	615	39165	615	43004	615	47649	615	49840	615	54286
				616	62484	616	35046	616	349772	616	59195		5.32	111	5.32	0							616	16861	616	21764	616	26580	616	33193	616	38550	616	42651	616	46555	616	50012	616	54722
				617	58719	617	26720	617	360509	617	51558		5.34	89	5.34	1							617	16423	617	21121	617	26346	617	32081	617	38149	617	42115	617	47193	617	49231	617	54228
				618	53875	618	51311	618	347146	618	49479		5.36	113	5.36	0							618	16571	618	21432	618	26967	618	31783	618	37754	618	41851	618	46301	618	48891	618	54193
				619	55884	619	59699	619	293361	619	59919		5.38	95	5.38	5							619	16379	619	21141	619	26894	619	32167	619	37963	619	41415	619	46279	619	49224	619	53188
				620	60944	620	43320	620	292192	620	57698		5.4	94	5.4	2							620	15916	620	20425	620	25880	620	31473	620	37327	620	41796	620	45374	620	48454	620	53623
				621	57445	621	18254	621	294597	621	54378		5.42	103	5.42	0							621	15584	621	20000	621	26086	621	31559	621	37269	621	40679	621	44547	621	47509	621	53056
				622	58744	622	41217	622	296010	622	58282		5.44	105	5.44	2							622	16240	622	20456	622	25341	622	31428	622	36303	622	40567	622	44455	622	47295	622	51760
				623	50902	623	25249	623	286749	623	49169		5.46	91	5.46	0							623	15955	623	20060	623	25659	623	30532	623	35563	623	39522	623	44260	623	46595	623	51503
				624	57351	624	13308	624	265528	624	50403		5.48	119	5.48	1							624	15628	624	20042	624	25052	624	30454	624	35705	624	39451	624	43055	624	45681	624	50074
				625	54887	625	32512	625	238343	625	51464		5.5	99	5.5	2							625	15012	625	19398	625	24220	625	29857	625	34852	625	38748	625	42440	625	45323	625	50087
				626	51787	626	11340	626	250547	626	44195		5.52	91	5.52	3							626	15510	626	18914	626	23892	626	29618	626	34554	626	37838	626	42214	626	44074	626	48630
				627	53708	627	35471	627	214855	627	55237		5.54	115	5.54	0							627	14455	627	19089	627	24050	627	28955	627	33976	627	37501	627	41479	627	43485	627	48163
				628	53935	628	26102	628	225339	628	54093		5.56	81	5.56	0							628	14576	628	17980	628	23416	628	28537	628	33462	628	36577	628	40616	628	42834	628	47135
				629	47875	629	45152	629	213354	629	52805		5.58	88	5.58	1							629	14446	629	18087	629	22868	629	27553	629	32518	629	35546	629	39685	629	42256	629	46135
				630	51275	630	49901	630	223212	630	51874		5.6	102	5.6	1							630	14485	630	17381	630	22277	630	27235	630	31545	630	34846	630	38229	630	40894	630	44705
				631	51529	631	50027	631	227306	631	46904		5.62	99	5.62	4							631	13489	631	17611	631	22251	631	26467	631	30575	631	34167	631	37979	631	40369	631	44179
				632	49461	632	27770	632	185628	632	48876		5.64	78	5.64	1							632	13516	632	16649	632	21043	632	25614	632	30675	632	33921	632	37282	632	39476	632	42414
				633	50170	633	41927	633	192249	633	45392		5.66	99	5.66	2							633	13373	633	16401	633	21245	633	24700	633	29335	633	32413	633	36042	633	38536	633	42121
				634	44245	634	40738	634	168283	634	41555		5.68	111	5.68	0							634	13002	634	15819	634	19856	634	23976	634	28376	634	31428	634	35370	634	36895	634	40821
				635	43055	635	13482	635	172120	635	35687		5.7	86	5.7	1							635	13119	635	15506	635	19347	635	23313	635	28055	635	31068	635	34013	635	35571	635	39078
				636	45428	636	16959	636	149353	636	42171		5.72	93	5.72	0							636	13152	636	15495	636	19513	636	22655	636	27114	636	29724	636	32862	636	35420	636	38767
				637	39962	637	57727	637	189492	637	35127		5.74	102	5.74	2							637	12257	637	14893	637	18759	637	22809	637	26444	637	29571	637	32329	637	34012	637	37895
				638	40755	638	24985	638	153251	638	40399		5.76	81	5.76	4							638	11668	638	14668	638	18453	638	21369	638	25670	638	27984	638	31357	638	33361	638	36146
				639	37267	639	7614	639	152618	639	42909		5.78	103	5.78	3							639	12351	639	13691	639	17672	639	21310	639	24987	639	27620	639	30407	639	31418	639	35620
				640	37390	640	34811	640	166707	640	37498		5.8	96	5.8	5							640	11313	640	13602	640	17269	640	20591	640	23814	640	26533	640	29289	640	30517	640	33841
				641	35617	641	38017	641	122389	641	32409		5.82	83	5.82	3							641	11503	641	12902	641	16151	641	20198	641	23153	641	25467	641	28310	641	29443	641	32906
				642	33985	642	44191	642	116375	642	30003		5.84	95	5.84	5							642	11489	642	12296	642	16335	642	19385	642	22344	642	24543	642	27477	642	28193	642	31624
				643	35632	643	42533	643	145937	643	37603		5.86	86	5.86	1							643	10461	643	11896	643	15529	643	18774	643	21070	643	24218	643	26444	643	27713	643	30420
				644	34659	644	13041	644	125226	644	27450		5.88	96	5.88	3							644	11008	644	11553	644	15175	644	17675	644	20198	644	22532	644	25432	644	26619	644	29583
				645	33448	645	54115	645	106795	645	30486		5.9	98	5.9	4							645	9901	645	11289	645	14056	645	16663	645	20061	645	22100	645	24519	645	25684	645	28524
				646	34974	646	52156	646	125194	646	33533		5.92	84	5.92	2							646	9527	646	11462	646	13537	646	16532	646	19154	646	20992	646	23512	646	25009	646	27370
				647	29805	647	25402	647	116817	647	31292		5.94	84	5.94	1							647	9607	647	10633	647	13552	647	15484	647	18082	647	20238	647	22350	647	24080	647	26369
				648	30268	648	35533	648	119095	648	24824		5.96	85	5.96	1							648	8929	648	10533	648	12732	648	15084	648	18090	648	19078	648	21320	648	22977	648	25205
				649	28978	649	27589	649	108501	649	34211		5.98	81	5.98	1							649	9475	649	9463	649	12211	649	14689	649	16907	649	18294	649	20533	649	21670	649	24402
				650	24906	650	7329	650	123268	650	26934		6	105	6	3							650	9058	650	9857	650	11272	650	14114	650	15838	650	17864	650	19564	650	20265	650	23434
				651	27937	651	42994	651	86747	651	32334		6.02	91	6.02	1							651	8769	651	9346	651	11118	651	12942	651	15754	651	17042	651	18582	651	19789	651	22467
				652	23268	652	14742	652	113332	652	21132		6.04	102	6.04	1							652	8052	652	9059	652	11254	652	13148	652	14977	652	16193	652	18282	652	18943	652	20865
				653	28163	653	7374	653	119976	653	20410		6.06	78	6.06	0							653	7756	653	8616	653	10578	653	11895	653	14234	653	15617	653	16602	653	17915	653	20636
				654	21623	654	34489	654	107392	654	28027		6.08	75	6.08	1							654	8447	654	7896	654	9703	654	11690	654	13144	654	14584	654	16052	654	16784	654	19472
				655	22234	655	23047	655	93895	655	18525		6.1	79	6.1	0							655	7781	655	7729	655	9231	655	11478	655	12542	655	14204	655	15958	655	15985	655	18420
				656	23614	656	30728	656	73797	656	23704		6.12	64	6.12	0							656	7420	656	7057	656	8625	656	10447	656	11972	656	13722	656	14564	656	15513	656	17534
				657	20246	657	9052	657	62452	657	26705		6.14	80	6.14	0							657	7300	657	7054	657	8935	657	9856	657	11647	657	12657	657	13900	657	14431	657	16150
				658	19638	658	40018	658	110656	658	21887		6.16	94	6.16	1							658	6957	658	6605	658	8746	658	9927	658	10952	658	11707	658	13606	658	13868	658	15578
				659	19689	659	20586	659	70801	659	15153		6.18	87	6.18	0							659	6364	659	6403	659	8313	659	9028	659	10602	659	11347	659	12091	659	13260	659	14846
				660	20329	660	28597	660	77844	660	23221		6.2	77	6.2	1							660	6483	660	5927	660	7061	660	9151	660	9765	660	11218	660	12448	660	12272	660	14123
				661	21616	661	7410	661	61459	661	24812		6.22	70	6.22	0							661	6029	661	6115	661	6785	661	8259	661	9298	661	10013	661	11265	661	11632	661	13261
				662	15972	662	21905	662	60680	662	15805		6.24	47	6.24	2							662	6404	662	5287	662	6589	662	8288	662	9043	662	9870	662	10954	662	10986	662	13127
				663	14546	663	25282	663	51103	663	15422		6.26	79	6.26	1							663	6610	663	5614	663	6006	663	7093	663	8496	663	9910	663	9746	663	10859	663	11552
				664	17948	664	40900	664	54085	664	13921		6.28	62	6.28	1							664	5831	664	4823	664	6305	664	7471	664	8155	664	8647	664	9989	664	10383	664	11468
				665	16454	665	39640	665	72740	665	12603		6.3	83	6.3	2							665	6233	665	5406	665	5886	665	6575	665	7979	665	8162	665	9398	665	9184	665	10957
				666	16875	666	47662	666	72504	666	16888		6.32	69	6.32	0							666	5384	666	4596	666	5494	666	6415	666	7174	666	8444	666	8117	666	9294	666	10308
				667	12224	667	14085	667	90174	667	10235		6.34	67	6.34	1							667	4939	667	4467	667	5229	667	6514	667	6873	667	7132	667	7750	667	8709	667	9780
				668	14490	668	24110	668	67353	668	18683		6.36	66	6.36	1							668	5155	668	4768	668	5628	668	5962	668	6601	668	7220	668	7695	668	8112	668	9448
				669	14433	669	23256	669	52656	669	9953		6.38	91	6.38	1							669	4824	669	3918	669	4613	669	5473	669	6418	669	6934	669	7566	669	7205	669	8858
				670	11689	670	9843	670	71782	670	19564		6.4	56	6.4	0							670	5005	670	4105	670	4396	670	4939	670	5426	670	6663	670	6474	670	7425	670	8574
				671	13089	671	36512	671	42560	671	15115		6.42	85	6.42	2							671	4515	671	4270	671	4497	671	4599	671	5847	671	5633	671	6685	671	6485	671	8001
				672	13892	672	40062	672	41786	672	18767		6.44	80	6.44	1							672	4541	672	3225	672	4581	672	4811	672	5285	672	6083	672	6222	672	6398	672	7475
				673	11191	673	32573	673	65060	673	15998		6.46	66	6.46	4							673	4506	673	3880	673	3664	673	4711	673	4932	673	5345	673	5372	673	6133	673	7837
				674	7112	674	34125	674	39257	674	10608		6.48	84	6.48	1							674	4637	674	3277	674	3778	674	4808	674	4434	674	4841	674	5335	674	6269	674	7093
				675	13159	675	33038	675	66935	675	13436		6.5	65	6.5	1							675	4666	675	3064	675	4090	675	4082	675	4536	675	4641	675	5595	675	5325	675	6603
				676	10816	676	26512	676	59132	676	18703		6.52	64	6.52	0							676	4200	676	3555	676	3661	676	4166	676	4759	676	4870	676	4863	676	5542	676	5825
				677	5084	677	47587	677	80487	677	15686		6.54	77	6.54	2							677	4302	677	2864	677	3347	677	3494	677	4510	677	4475	677	4652	677	4891	677	5290
				678	11633	678	44344	678	72996	678	17266		6.56	70	6.56	2							678	3870	678	2945	678	3404	678	3304	678	4411	678	4721	678	4325	678	5106	678	5243
				679	13859	679	41421	679	57328	679	11402		6.58	66	6.58	0							679	3959	679	2562	679	3565	679	3019	679	3479	679	4015	679	4326	679	4605	679	4890
				680	4985	680	53859	680	56555	680	9693		6.6	64	6.6	1							680	4017	680	2410	680	2943	680	3072	680	3366	680	3605	680	4407	680	4502	680	4900
				681	10513	681	18858	681	55781	681	4619		6.62	57	6.62	2							681	3390	681	2576	681	2908	681	3465	681	3063	681	3222	681	4329	681	4253	681	4837
				682	12640	682	44738	682	46545	682	7479		6.64	79	6.64	1							682	3632	682	2760	682	2507	682	2808	682	3557	682	3078	682	3309	682	4035	682	4379
				683	13084	683	32779	683	30483	683	10093		6.66	72	6.66	1							683	3760	683	2538	683	2858	683	2801	683	3208	683	3314	683	3823	683	3594	683	4280
				684	9506	684	44181	684	32285	684	4039		6.68	50	6.68	0							684	3339	684	2099	684	2839	684	2785	684	2915	684	2811	684	3476	684	3524	684	4188
				685	4747	685	6384	685	34032	685	7597		6.7	73	6.7	2							685	3632	685	1850	685	2934	685	2365	685	2446	685	3445	685	3634	685	3579	685	4035
				686	3541	686	25227	686	45161	686	13468		6.72	61	6.72	1							686	3125	686	2728	686	2351	686	3126	686	2524	686	2976	686	3517	686	2728	686	3929
				687	7237	687	26312	687	59192	687	4329		6.74	73	6.74	1							687	3092	687	2482	687	2612	687	2759	687	2979	687	2381	687	2952	687	2507	687	3269
				688	8986	688	15797	688	75003	688	4640		6.76	58	6.76	1							688	2947	688	2706	688	2177	688	1941	688	2774	688	2415	688	3258	688	3343	688	3256
				689	9854	689	38723	689	65074	689	12942		6.78	65	6.78	1							689	3169	689	1855	689	2623	689	1930	689	2204	689	2394	689	2745	689	2530	689	3120
				690	11568	690	18450	690	61964	690	14352		6.8	41	6.8	1							690	3070	690	2440	690	2631	690	2543	690	2233	690	2689	690	2425	690	2483	690	3111
				691	4556	691	11138	691	50392	691	12532		6.82	64	6.82	1							691	2662	691	1762	691	2177	691	2014	691	2280	691	2048	691	2274	691	2853	691	3312
				692	6841	692	22706	692	65397	692	8700		6.84	49	6.84	0							692	2457	692	1638	692	2369	692	1954	692	2178	692	2306	692	2763	692	2564	692	3425
				693	5383	693	40355	693	26739	693	4996		6.86	70	6.86	1							693	3100	693	2019	693	1531	693	2462	693	1765	693	2161	693	2796	693	2257	693	3081
				694	3035	694	52805	694	59297	694	7819		6.88	52	6.88	2							694	2526	694	2098	694	2048	694	2111	694	1919	694	1800	694	2128	694	2043	694	3506
				695	3506	695	53416	695	70989	695	14790		6.9	59	6.9	1							695	3270	695	1447	695	1966	695	1975	695	2495	695	2003	695	2297	695	2235	695	3589
				696	5954	696	33067	696	64457	696	14106		6.92	62	6.92	3							696	2570	696	1522	696	2033	696	2107	696	1618	696	2203	696	1646	696	2113	696	2975
				697	8757	697	39920	697	47966	697	5429		6.94	57	6.94	0							697	3158	697	1771	697	2277	697	2050	697	1689	697	1944	697	1803	697	1998	697	2888
				698	5014	698	30453	698	43635	698	6918		6.96	66	6.96	0							698	2550	698	1502	698	2366	698	2209	698	2453	698	1552	698	1655	698	2273	698	2685
				699	8112	699	43306	699	41023	699	6972		6.98	62	6.98	2							699	2184	699	1645	699	1967	699	1507	699	1732	699	1630	699	2399	699	2223	699	3083
				700	5411	700	29121	700	25024	700	11111		7	47	7	2							700	2885	700	1602	700	2276	700	1347	700	2396	700	2168	700	1698	700	1636	700	2762
				701	6133	701	11336	701	38158	701	10855		7.02	79	7.02	5							701	2713	701	1317	701	2272	701	1850	701	1990	701	1886	701	1856	701	1398	701	2816
				702	10582	702	24032	702	40424	702	3683		7.04	60	7.04	1							702	2863	702	1246	702	2044	702	2309	702	1311	702	1652	702	2324	702	2006	702	2007
				703	8355	703	43128	703	36702	703	4336		7.06	52	7.06	1							703	2724	703	1772	703	2212	703	1870	703	1625	703	1412	703	1559	703	2194	703	2136
				704	10097	704	25665	704	63071	704	12112		7.08	64	7.08	0							704	2767	704	2104	704	1838	704	2182	704	1845	704	1853	704	2113	704	2120	704	2827
				705	2411	705	21643	705	30971	705	9892		7.1	48	7.1	0							705	2180	705	1918	705	1313	705	1809	705	1514	705	2033	705	2046	705	1302	705	2828
				706	4645	706	12341	706	51762	706	11255		7.12	51	7.12	1							706	2477	706	1661	706	1966	706	1368	706	1363	706	1315	706	2127	706	1449	706	2881
				707	3951	707	3120	707	32685	707	3441		7.14	55	7.14	0							707	2392	707	2042	707	1910	707	1799	707	1869	707	1953	707	1832	707	1683	707	2153
				708	1902	708	17500	708	32685	708	2290		7.16	50	7.16	1							708	2964	708	1511	708	1921	708	2079	708	1358	708	2018	708	1448	708	1229	708	2538
				709	10557	709	48521	709	42997	709	10682		7.18	56	7.18	3							709	2899	709	1864	709	1489	709	1966	709	1844	709	1403	709	1220	709	2007	709	2605
				710	8164	710	33062	710	60469	710	5017		7.2	57	7.2	1							710	2564	710	1483	710	1522	710	1861	710	2019	710	2124	710	2086	710	1160	710	1969
				711	5404	711	33683	711	63630	711	1894		7.22	53	7.22	0							711	2907	711	1945	711	1957	711	2059	711	1126	711	1906	711	1942	711	1866	711	2328
				712	7632	712	8945	712	32480	712	4933		7.24	56	7.24	2							712	2757	712	2050	712	1417	712	1095	712	1668	712	1727	712	1463	712	1390	712	2420
				713	10207	713	37088	713	54940	713	6894		7.26	54	7.26	2							713	2594	713	1714	713	1754	713	1108	713	1749	713	1842	713	1815	713	1158	713	2171
				714	3316	714	27631	714	25409	714	9097		7.28	43	7.28	3							714	2228	714	1338	714	1656	714	1549	714	1329	714	1673	714	1526	714	1192	714	2791
				715	5598	715	16495	715	24926	715	12641		7.3	56	7.3	1							715	2513	715	2048	715	1087	715	1080	715	1876	715	2105	715	1918	715	1245	715	2301
				716	10798	716	13200	716	35492	716	1808		7.32	37	7.32	4							716	2063	716	2013	716	2010	716	1861	716	1631	716	1438	716	1681	716	1098	716	2423
				717	8857	717	53185	717	23747	717	12516		7.34	60	7.34	0							717	2606	717	1149	717	1652	717	1898	717	1951	717	1364	717	1739	717	1945	717	2583
				718	6641	718	22690	718	20569	718	9145		7.36	43	7.36	6							718	2790	718	1217	718	1075	718	1348	718	1878	718	1127	718	1846	718	1232	718	2828
				719	2395	719	27956	719	15160	719	2956		7.38	57	7.38	2							719	2377	719	1179	719	1871	719	1612	719	1065	719	1583	719	1060	719	1860	719	1809
				720	2526	720	24663	720	30639	720	9848		7.4	51	7.4	0							720	2356	720	1570	720	1871	720	1753	720	1405	720	1817	720	1369	720	1670	720	2255
				721	7577	721	13610	721	41726	721	8982		7.42	47	7.42	1							721	1823	721	1524	721	2053	721	2002	721	1470	721	1848	721	2011	721	1037	721	1760
				722	2691	722	48877	722	46660	722	9256		7.44	55	7.44	0							722	1839	722	2040	722	1364	722	1063	722	2038	722	1848	722	1197	722	1377	722	2199
				723	10308	723	32785	723	35212	723	5932		7.46	43	7.46	1							723	2435	723	2030	723	1070	723	1509	723	1818	723	1245	723	1360	723	1044	723	1920
				724	8077	724	10294	724	33588	724	11068		7.48	42	7.48	3							724	2205	724	1002	724	2000	724	1966	724	1230	724	1524	724	1933	724	1923	724	2251
				725	9920	725	9883	725	25507	725	6306		7.5	47	7.5	3							725	2277	725	1621	725	1157	725	1013	725	1561	725	1812	725	1702	725	1732	725	2578
				726	8544	726	12032	726	56471	726	6184		7.52	42	7.52	0							726	2135	726	2025	726	1231	726	1064	726	1507	726	1282	726	1694	726	1631	726	1831
				727	6210	727	48662	727	26081	727	5624		7.54	42	7.54	2							727	1723	727	1965	727	1369	727	1181	727	1101	727	1101	727	1080	727	1894	727	1786
				728	3751	728	51532	728	34018	728	3724		7.56	57	7.56	2							728	1985	728	1065	728	1919	728	1467	728	1754	728	1300	728	1187	728	1984	728	1857
				729	2481	729	53363	729	11002	729	2445		7.58	43	7.58	1							729	1827	729	981	729	1406	729	1143	729	1347	729	1480	729	1495	729	1654	729	2444
				730	8287	730	6554	730	9032	730	13046		7.6	52	7.6	2							730	2587	730	1965	730	1287	730	1464	730	1975	730	987	730	1262	730	1584	730	2319
				731	5826	731	35426	731	9468	731	2389		7.62	53	7.62	1							731	2476	731	1163	731	1244	731	1787	731	1717	731	1045	731	1999	731	1811	731	1800
				732	6724	732	48298	732	57431	732	2992		7.64	42	7.64	2							732	2622	732	1720	732	1482	732	982	732	1922	732	1436	732	1351	732	1633	732	2559
				733	10025	733	26610	733	17720	733	5835		7.66	40	7.66	1							733	2595	733	1546	733	1168	733	1702	733	1564	733	1967	733	1563	733	1889	733	1833
				734	7648	734	31803	734	36815	734	1339		7.68	36	7.68	1							734	2257	734	1836	734	1811	734	1845	734	1303	734	1268	734	1168	734	1601	734	2132
				735	8754	735	18036	735	6555	735	12564		7.7	42	7.7	3							735	2529	735	1466	735	1167	735	1470	735	1187	735	1206	735	1219	735	1243	735	1914
				736	9370	736	29949	736	49342	736	9910		7.72	47	7.72	0							736	2372	736	1849	736	1828	736	1541	736	1864	736	1888	736	1277	736	1114	736	1869
				737	6247	737	44583	737	30454	737	10176		7.74	56	7.74	0							737	2348	737	1072	737	985	737	1534	737	1419	737	1395	737	1913	737	1093	737	2137
				738	8487	738	4497	738	42451	738	5082		7.76	58	7.76	0							738	2405	738	1195	738	1086	738	957	738	1935	738	1023	738	1130	738	1585	738	2507
				739	8110	739	16011	739	24395	739	9849		7.78	43	7.78	2							739	2024	739	1695	739	1139	739	1328	739	1032	739	1880	739	1173	739	1819	739	2391
				740	4607	740	45126	740	24395	740	8996		7.8	34	7.8	2							740	2309	740	1845	740	1593	740	1174	740	1223	740	1583	740	1643	740	1289	740	2816
				741	3305	741	17521	741	10474	741	10964		7.82	47	7.82	0							741	1762	741	1183	741	961	741	1837	741	1574	741	1210	741	1774	741	1027	741	1822
				742	3365	742	51996	742	32332	742	12753		7.84	45	7.84	0							742	1868	742	1684	742	1519	742	1578	742	1249	742	972	742	1526	742	1311	742	2330
				743	4527	743	20232	743	56275	743	1881		7.86	42	7.86	1							743	2011	743	1044	743	1512	743	1460	743	1303	743	1426	743	1398	743	1433	743	1675
				744	3047	744	23348	744	22382	744	8250		7.88	50	7.88	3							744	2074	744	1047	744	1529	744	1045	744	1319	744	953	744	1882	744	1724	744	2305
				745	5282	745	18464	745	32174	745	8520		7.9	56	7.9	0							745	2136	745	1926	745	951	745	1247	745	1231	745	961	745	1243	745	1510	745	1699
				746	2082	746	9900	746	40691	746	10870		7.92	39	7.92	4							746	2456	746	1279	746	974	746	1825	746	1360	746	1488	746	1801	746	1182	746	1912
				747	2344	747	28457	747	43852	747	5900		7.94	38	7.94	2							747	2308	747	1333	747	1373	747	1830	747	1722	747	1955	747	1696	747	1003	747	2002
				748	3034	748	44614	748	12777	748	3331		7.96	31	7.96	2							748	2038	748	1239	748	1970	748	1825	748	1201	748	1954	748	1781	748	1708	748	1682
				749	8220	749	12131	749	6266	749	9142		7.98	45	7.98	1							749	1622	749	1193	749	1628	749	1902	749	1521	749	1563	749	1681	749	1009	749	1584
				750	7651	750	52929	750	12239	750	12853		8	42	8	1							750	2108	750	1504	750	1141	750	1178	750	1762	750	938	750	1367	750	1933	750	2046
				751	10332	751	47406	751	50456	751	4505		8.02	45	8.02	0							751	2494	751	1487	751	1023	751	1878	751	958	751	1476	751	966	751	1748	751	1450
				752	1890	752	27644	752	7557	752	1497		8.04	45	8.04	2							752	2287	752	1639	752	1880	752	1603	752	1887	752	1627	752	1395	752	1671	752	1603
				753	2050	753	9962	753	30097	753	11549		8.06	36	8.06	3							753	1698	753	1707	753	1915	753	992	753	1646	753	1704	753	1417	753	1374	753	2061
				754	9257	754	18440	754	28664	754	5042		8.08	52	8.08	1							754	2469	754	1719	754	1732	754	1028	754	1273	754	1965	754	1220	754	1476	754	2361
				755	3979	755	13959	755	27231	755	7535		8.1	27	8.1	0							755	2341	755	1861	755	1890	755	1661	755	1898	755	1298	755	1669	755	1842	755	2273
				756	9586	756	7158	756	25798	756	6548		8.12	35	8.12	2							756	2158	756	1272	756	1868	756	990	756	1145	756	1324	756	1460	756	1262	756	2216
				757	4346	757	4917	757	24365	757	7121		8.14	33	8.14	2							757	1612	757	1302	757	1018	757	1617	757	1441	757	1703	757	1668	757	1127	757	2563
				758	2896	758	23476	758	23641	758	10735		8.16	36	8.16	1							758	2515	758	1621	758	1522	758	1119	758	1444	758	1336	758	1048	758	1471	758	2684
				759	2368	759	4915	759	40961	759	2769		8.18	29	8.18	2							759	1997	759	1306	759	1493	759	992	759	1690	759	1818	759	1295	759	1763	759	2838
				760	10166	760	22274	760	53689	760	883		8.2	36	8.2	1							760	1902	760	1901	760	1525	760	1440	760	1058	760	1779	760	1778	760	1642	760	2872
				761	4808	761	34674	761	40339	761	4477		8.22	34	8.22	2							761	2431	761	1229	761	1157	761	961	761	1928	761	1433	761	1408	761	1464	761	2439
				762	7189	762	13954	762	32192	762	3812		8.24	40	8.24	1							762	2530	762	1420	762	1003	762	1484	762	1257	762	1929	762	1036	762	1579	762	2102
				763	7305	763	45233	763	4369	763	3187		8.26	46	8.26	2							763	2575	763	972	763	1035	763	1211	763	1929	763	1560	763	1131	763	1539	763	2368
				764	7382	764	47073	764	39587	764	10542		8.28	23	8.28	1							764	1771	764	1388	764	1022	764	1643	764	1068	764	1673	764	1764	764	1118	764	1990
				765	10712	765	25074	765	34728	765	11377		8.3	51	8.3	1							765	1683	765	953	765	1299	765	1763	765	1875	765	953	765	1917	765	1265	765	2018
				766	9634	766	27394	766	34352	766	11413		8.32	32	8.32	1							766	2320	766	1406	766	1528	766	1537	766	1317	766	1294	766	1664	766	1123	766	2141
				767	6511	767	51394	767	42218	767	9068		8.34	29	8.34	1							767	2171	767	957	767	1117	767	1162	767	1125	767	1728	767	1336	767	1246	767	2429
				768	8357	768	7715	768	29927	768	4024		8.36	35	8.36	0							768	2290	768	1295	768	1026	768	1207	768	1522	768	992	768	1122	768	1581	768	2044
				769	8334	769	10436	769	15877	769	2500		8.38	35	8.38	3							769	2428	769	1869	769	1060	769	1752	769	1072	769	1034	769	1036	769	1682	769	2267
				770	2082	770	40436	770	20627	770	1537		8.4	36	8.4	3							770	1883	770	1949	770	1938	770	1101	770	1681	770	1421	770	969	770	1933	770	2376
				771	3848	771	46917	771	20627	771	7973		8.42	38	8.42	1							771	1814	771	1395	771	1715	771	1948	771	1135	771	1313	771	1046	771	987	771	2612
				772	3399	772	20758	772	20627	772	12169		8.44	28	8.44	2							772	1784	772	1521	772	1289	772	1350	772	1686	772	1414	772	1021	772	1558	772	1974
				773	8748	773	17799	773	20627	773	4806		8.46	46	8.46	1							773	2372	773	1210	773	1610	773	1962	773	1891	773	1691	773	1917	773	1016	773	1644
				774	4309	774	44361	774	20627	774	6383		8.48	45	8.48	0							774	1741	774	1898	774	1081	774	1711	774	1529	774	1335	774	1484	774	1409	774	1713
				775	3160	775	45722	775	48104	775	5600		8.5	35	8.5	2							775	1855	775	1828	775	1574	775	1446	775	1348	775	1102	775	1582	775	1286	775	2096
				776	9542	776	15003	776	31828	776	13217		8.52	34	8.52	2							776	1686	776	945	776	1725	776	1365	776	1168	776	958	776	1056	776	1834	776	2281
				777	7266	777	38285	777	38514	777	10574		8.54	34	8.54	0							777	2704	777	1412	777	1066	777	1722	777	1052	777	1285	777	1788	777	1423	777	2516
				778	5699	778	38207	778	30401	778	2172		8.56	36	8.56	2							778	1845	778	1535	778	1491	778	999	778	1591	778	1494	778	1287	778	1233	778	1576
				779	9358	779	54288	779	39090	779	12689		8.58	30	8.58	2							779	2248	779	1197	779	984	779	1462	779	1813	779	1898	779	1792	779	1894	779	2279
				780	3413	780	43090	780	31061	780	11067		8.6	36	8.6	0							780	1863	780	1276	780	1412	780	1365	780	1053	780	1098	780	1345	780	1917	780	2381
				781	2950	781	21012	781	9993	781	1145		8.62	39	8.62	1							781	1916	781	1923	781	1174	781	1798	781	1843	781	1630	781	939	781	1691	781	2045
				782	9826	782	37094	782	37166	782	783		8.64	31	8.64	1							782	1917	782	1739	782	1613	782	1773	782	1520	782	1618	782	1362	782	1224	782	2205
				783	4519	783	14056	783	20901	783	4780		8.66	36	8.66	2							783	1794	783	1707	783	1473	783	1390	783	1487	783	1446	783	1671	783	1003	783	1912
				784	2108	784	24778	784	8877	784	8879		8.68	30	8.68	0							784	1805	784	1635	784	1334	784	1043	784	1853	784	1438	784	1285	784	1766	784	2053
				785	6526	785	18620	785	28558	785	777		8.7	36	8.7	4							785	2663	785	1639	785	1078	785	1455	785	1713	785	1402	785	1324	785	1767	785	1898
				786	9009	786	42702	786	27430	786	12635		8.72	47	8.72	4							786	2225	786	1714	786	1685	786	1579	786	1136	786	1187	786	1126	786	995	786	2314
				787	2397	787	27104	787	26302	787	12693		8.74	38	8.74	1							787	2592	787	1297	787	1833	787	1845	787	1215	787	1162	787	1700	787	1802	787	2622
				788	7912	788	34066	788	25174	788	6812		8.76	42	8.76	1							788	2274	788	1337	788	1113	788	1118	788	1189	788	1907	788	1573	788	1963	788	1926
				789	6583	789	20389	789	24047	789	5290		8.78	31	8.78	1							789	2561	789	1274	789	1906	789	1690	789	1044	789	1441	789	1108	789	1057	789	1829
				790	7796	790	47351	790	22919	790	8349		8.8	28	8.8	0							790	2159	790	1635	790	1777	790	1448	790	1313	790	1773	790	1859	790	1133	790	2469
				791	2161	791	17273	791	21791	791	5848		8.82	39	8.82	0							791	1792	791	1295	791	1522	791	1622	791	1159	791	1630	791	1418	791	1814	791	2137
				792	6319	792	32156	792	20663	792	5866		8.84	33	8.84	0							792	2763	792	1978	792	1155	792	978	792	1573	792	1608	792	1333	792	1582	792	2455
				793	2261	793	19918	793	37910	793	845		8.86	31	8.86	2							793	2663	793	1194	793	1265	793	1497	793	1281	793	953	793	1156	793	1663	793	2243
				794	9326	794	21441	794	33496	794	7504		8.88	24	8.88	2							794	2251	794	1808	794	1634	794	1650	794	951	794	1491	794	1378	794	1779	794	1839
				795	5372	795	17284	795	42843	795	1003		8.9	30	8.9	6							795	1799	795	1724	795	1478	795	1111	795	1439	795	1951	795	1041	795	1100	795	2059
				796	6293	796	40086	796	53631	796	13002		8.92	28	8.92	1							796	2501	796	1610	796	1282	796	1528	796	1818	796	1941	796	1320	796	1727	796	1939
				797	10613	797	7129	797	13860	797	7661		8.94	32	8.94	0							797	2918	797	1048	797	1969	797	1275	797	1334	797	1328	797	1691	797	1905	797	1639
				798	10775	798	37692	798	52969	798	3180		8.96	31	8.96	0							798	2194	798	1583	798	1116	798	1466	798	1922	798	1413	798	1679	798	1004	798	1992
				799	6437	799	6574	799	22639	799	11179		8.98	28	8.98	1							799	2436	799	1651	799	1565	799	1974	799	1046	799	1723	799	1045	799	1842	799	2248
				800	5107	800	51857	800	19873	800	1899		9	22	9	2							800	2606	800	1839	800	1260	800	1636	800	1771	800	1139	800	1044	800	1766	800	1624
													9.02	28	9.02	1
													9.04	38	9.04	0
													9.06	21	9.06	3
													9.08	29	9.08	0
													9.1	31	9.1	1
													9.12	37	9.12	1
													9.14	32	9.14	1
													9.16	27	9.16	0
													9.18	26	9.18	5
													9.2	19	9.2	2
													9.22	19	9.22	1
													9.24	29	9.24	0
													9.26	22	9.26	3
													9.28	30	9.28	1
													9.3	20	9.3	0
													9.32	24	9.32	1
													9.34	23	9.34	0
													9.36	22	9.36	0
													9.38	27	9.38	1
													9.4	24	9.4	1
													9.42	32	9.42	2
													9.44	33	9.44	5
													9.46	21	9.46	2
													9.48	25	9.48	1
													9.5	23	9.5	2
													9.52	23	9.52	2
													9.54	20	9.54	0
													9.56	27	9.56	0
													9.58	30	9.58	0
													9.6	19	9.6	0
													9.62	24	9.62	2
													9.64	26	9.64	3
													9.66	36	9.66	1
													9.68	35	9.68	4
													9.7	21	9.7	5
													9.72	23	9.72	0
													9.74	21	9.74	1
													9.76	24	9.76	1
													9.78	23	9.78	3
													9.8	16	9.8	0
													9.82	21	9.82	1
													9.84	28	9.84	1
													9.86	33	9.86	1
													9.88	24	9.88	1
													9.9	21	9.9	7
													9.92	28	9.92	2
													9.94	14	9.94	1
													9.96	20	9.96	1
													9.98	22	9.98	1
													10	25	10	3
													10.02	31	10.02	2
													10.04	20	10.04	1
													10.06	17	10.06	0
													10.08	21	10.08	0
													10.1	18	10.1	0
													10.12	21	10.12	1
													10.14	24	10.14	4
													10.16	20	10.16	0
													10.18	14	10.18	0
													10.2	17	10.2	1
													10.22	18	10.22	6
													10.24	17	10.24	3
													10.26	22	10.26	1
													10.28	22	10.28	3
													10.3	23	10.3	1
													10.32	17	10.32	1
													10.34	16	10.34	1
													10.36	13	10.36	2
													10.38	18	10.38	1
													10.4	20	10.4	0
													10.42	23	10.42	0
													10.44	22	10.44	1
													10.46	26	10.46	0
													10.48	23	10.48	2
													10.5	23	10.5	3
													10.52	20	10.52	2
													10.54	13	10.54	1
													10.56	20	10.56	1
													10.58	22	10.58	3
													10.6	27	10.6	0
													10.62	20	10.62	2
													10.64	18	10.64	2
													10.66	18	10.66	4
													10.68	17	10.68	0
													10.7	15	10.7	1
													10.72	21	10.72	2
													10.74	12	10.74	1
													10.76	18	10.76	3
													10.78	25	10.78	1
													10.8	19	10.8	1
													10.82	24	10.82	2
													10.84	16	10.84	2
													10.86	18	10.86	0
													10.88	15	10.88	0
													10.9	21	10.9	0
													10.92	22	10.92	2
													10.94	26	10.94	1
													10.96	23	10.96	0
													10.98	27	10.98	4
													11	17	11	6
													11.02	16	11.02	2
													11.04	20	11.04	4
													11.06	16	11.06	3
													11.08	17	11.08	1
													11.1	27	11.1	1
													11.12	8	11.12	0
													11.14	33	11.14	1
													11.16	16	11.16	1
													11.18	14	11.18	3
													11.2	21	11.2	3
													11.22	21	11.22	1
													11.24	18	11.24	2
													11.26	17	11.26	4
													11.28	20	11.28	2
													11.3	11	11.3	1
													11.32	21	11.32	2
													11.34	18	11.34	2
													11.36	10	11.36	2
													11.38	15	11.38	0
													11.4	15	11.4	1
													11.42	28	11.42	1
													11.44	14	11.44	2
													11.46	11	11.46	0
													11.48	11	11.48	0
													11.5	17	11.5	0
													11.52	14	11.52	1
													11.54	19	11.54	1
													11.56	14	11.56	3
													11.58	16	11.58	3
													11.6	9	11.6	2
													11.62	10	11.62	1
													11.64	18	11.64	2
													11.66	19	11.66	3
													11.68	26	11.68	1
													11.7	19	11.7	3
													11.72	13	11.72	1
													11.74	8	11.74	1
													11.76	16	11.76	1
													11.78	20	11.78	1
													11.8	20	11.8	1
													11.82	16	11.82	0
													11.84	13	11.84	2
													11.86	14	11.86	1
													11.88	12	11.88	1
													11.9	18	11.9	1
													11.92	13	11.92	6
													11.94	9	11.94	0
													11.96	9	11.96	0
													11.98	14	11.98	0
													12	19	12	2
													12.02	13	12.02	0
													12.04	9	12.04	2
													12.06	13	12.06	2
													12.08	13	12.08	1
													12.1	9	12.1	2
													12.12	17	12.12	1
													12.14	11	12.14	1
													12.16	12	12.16	2
													12.18	16	12.18	3
													12.2	13	12.2	0
													12.22	16	12.22	3
													12.24	13	12.24	1
													12.26	18	12.26	1
													12.28	11	12.28	0
													12.3	14	12.3	1
													12.32	13	12.32	2
													12.34	15	12.34	1
													12.36	11	12.36	0
													12.38	17	12.38	1
													12.4	14	12.4	2
													12.42	9	12.42	0
													12.44	15	12.44	0
													12.46	11	12.46	0
													12.48	9	12.48	1
													12.5	8	12.5	0
													12.52	14	12.52	2
													12.54	12	12.54	0
													12.56	7	12.56	4
													12.58	14	12.58	5
													12.6	13	12.6	4
													12.62	8	12.62	4
													12.64	9	12.64	2
													12.66	10	12.66	0
													12.68	12	12.68	3
													12.7	15	12.7	1
													12.72	10	12.72	1
													12.74	5	12.74	1
													12.76	9	12.76	2
													12.78	16	12.78	3
													12.8	11	12.8	0
													12.82	11	12.82	0
													12.84	15	12.84	2
													12.86	11	12.86	3
													12.88	12	12.88	1
													12.9	12	12.9	1
													12.92	11	12.92	0
													12.94	9	12.94	1
													12.96	9	12.96	2
													12.98	10	12.98	1
													13	10	13	3
													13.02	13	13.02	0
													13.04	7	13.04	2
													13.06	11	13.06	3
													13.08	8	13.08	2
													13.1	7	13.1	2
													13.12	10	13.12	0
													13.14	7	13.14	1
													13.16	11	13.16	4
													13.18	6	13.18	2
													13.2	14	13.2	4
													13.22	4	13.22	1
													13.24	6	13.24	1
													13.26	16	13.26	3
													13.28	8	13.28	0
													13.3	7	13.3	1
													13.32	9	13.32	5
													13.34	13	13.34	1
													13.36	8	13.36	2
													13.38	8	13.38	1
													13.4	11	13.4	0
													13.42	14	13.42	2
													13.44	12	13.44	1
													13.46	11	13.46	1
													13.48	4	13.48	0
													13.5	10	13.5	0
													13.52	8	13.52	0
													13.54	7	13.54	0
													13.56	15	13.56	6
													13.58	4	13.58	2
													13.6	6	13.6	0
													13.62	13	13.62	2
													13.64	11	13.64	3
													13.66	5	13.66	2
													13.68	13	13.68	1
													13.7	3	13.7	2
													13.72	9	13.72	0
													13.74	10	13.74	1
													13.76	9	13.76	2
													13.78	6	13.78	0
													13.8	12	13.8	3
													13.82	10	13.82	5
													13.84	10	13.84	3
													13.86	8	13.86	1
													13.88	9	13.88	0
													13.9	7	13.9	4
													13.92	9	13.92	2
													13.94	9	13.94	4
													13.96	11	13.96	2
													13.98	8	13.98	1
													14	8	14	1
													14.02	13	14.02	0
													14.04	6	14.04	1
													14.06	8	14.06	2
													14.08	9	14.08	2
													14.1	7	14.1	6
													14.12	7	14.12	0
													14.14	7	14.14	1
													14.16	13	14.16	1
													14.18	6	14.18	2
													14.2	8	14.2	1
													14.22	9	14.22	0
													14.24	8	14.24	2
													14.26	7	14.26	4
													14.28	8	14.28	1
													14.3	4	14.3	0
													14.32	3	14.32	1
													14.34	7	14.34	4
													14.36	14	14.36	1
													14.38	6	14.38	2
													14.4	10	14.4	2
													14.42	4	14.42	5
													14.44	6	14.44	2
													14.46	8	14.46	1
													14.48	9	14.48	1
													14.5	8	14.5	2
													14.52	12	14.52	0
													14.54	9	14.54	0
													14.56	8	14.56	4
													14.58	8	14.58	3
													14.6	6	14.6	0
													14.62	8	14.62	1
													14.64	4	14.64	0
													14.66	12	14.66	3
													14.68	8	14.68	0
													14.7	8	14.7	2
													14.72	5	14.72	0
													14.74	7	14.74	1
													14.76	11	14.76	2
													14.78	4	14.78	3
													14.8	5	14.8	0
													14.82	6	14.82	0
													14.84	15	14.84	3
													14.86	9	14.86	0
													14.88	9	14.88	1
													14.9	6	14.9	0
													14.92	5	14.92	2
													14.94	7	14.94	0
													14.96	4	14.96	1
													14.98	10	14.98	0
													15	9	15	1
													15.02	11	15.02	2
													15.04	7	15.04	2
													15.06	5	15.06	2
													15.08	11	15.08	4
													15.1	14	15.1	0
													15.12	4	15.12	0
													15.14	10	15.14	1
													15.16	10	15.16	1
													15.18	6	15.18	0
													15.2	9	15.2	1
													15.22	8	15.22	4
													15.24	7	15.24	0
													15.26	10	15.26	2
													15.28	8	15.28	1
													15.3	12	15.3	3
													15.32	5	15.32	4
													15.34	5	15.34	2
													15.36	8	15.36	2
													15.38	5	15.38	3
													15.4	6	15.4	2
													15.42	4	15.42	4
													15.44	6	15.44	0
													15.46	5	15.46	1
													15.48	5	15.48	1
													15.5	10	15.5	0
													15.52	3	15.52	1
													15.54	4	15.54	0
													15.56	5	15.56	0
													15.58	8	15.58	2
													15.6	8	15.6	5
													15.62	3	15.62	3
													15.64	2	15.64	1
													15.66	3	15.66	4
													15.68	8	15.68	0
													15.7	3	15.7	2
													15.72	9	15.72	3
													15.74	7	15.74	0
													15.76	7	15.76	0
													15.78	10	15.78	3
													15.8	8	15.8	0
													15.82	6	15.82	0
													15.84	6	15.84	1
													15.86	6	15.86	0
													15.88	4	15.88	3
													15.9	7	15.9	4
													15.92	9	15.92	2
													15.94	5	15.94	0
													15.96	10	15.96	3
													15.98	10	15.98	4
													16	5	16	1
													16.02	8	16.02	1
													16.04	3	16.04	0
													16.06	4	16.06	0
													16.08	6	16.08	1
													16.1	7	16.1	4
													16.12	4	16.12	0
													16.14	5	16.14	0
													16.16	4	16.16	0
													16.18	5	16.18	2
													16.2	7	16.2	0
													16.22	8	16.22	3
													16.24	7	16.24	1
													16.26	6	16.26	2
													16.28	7	16.28	2
													16.3	5	16.3	2
													16.32	5	16.32	0
													16.34	3	16.34	0
													16.36	3	16.36	0
													16.38	6	16.38	0
													16.4	5	16.4	1
													16.42	4	16.42	0
													16.44	5	16.44	1
													16.46	6	16.46	2
													16.48	4	16.48	1
													16.5	7	16.5	2
													16.52	3	16.52	0
													16.54	5	16.54	1
													16.56	4	16.56	1
													16.58	3	16.58	1
													16.6	5	16.6	2
													16.62	6	16.62	0
													16.64	4	16.64	1
													16.66	6	16.66	3
													16.68	3	16.68	2
													16.7	8	16.7	1
													16.72	6	16.72	0
													16.74	8	16.74	0
													16.76	8	16.76	9
													16.78	6	16.78	1
													16.8	8	16.8	3
													16.82	3	16.82	1
													16.84	4	16.84	4
													16.86	6	16.86	1
													16.88	5	16.88	2
													16.9	8	16.9	0
													16.92	9	16.92	1
													16.94	5	16.94	2
													16.96	11	16.96	4
													16.98	4	16.98	2
													17	4	17	1
													17.02	6	17.02	0
													17.04	2	17.04	2
													17.06	8	17.06	2
													17.08	10	17.08	1
													17.1	6	17.1	0
													17.12	7	17.12	1
													17.14	2	17.14	0
													17.16	3	17.16	1
													17.18	3	17.18	3
													17.2	4	17.2	2
													17.22	2	17.22	1
													17.24	4	17.24	0
													17.26	2	17.26	2
													17.28	7	17.28	1
													17.3	2	17.3	0
													17.32	7	17.32	3
													17.34	5	17.34	1
													17.36	5	17.36	1
													17.38	8	17.38	0
													17.4	2	17.4	0
													17.42	3	17.42	0
													17.44	2	17.44	3
													17.46	2	17.46	0
													17.48	4	17.48	0
													17.5	5	17.5	1
													17.52	3	17.52	2
													17.54	5	17.54	0
													17.56	2	17.56	3
													17.58	6	17.58	3
													17.6	5	17.6	1
													17.62	1	17.62	1
													17.64	4	17.64	1
													17.66	7	17.66	4
													17.68	9	17.68	3
													17.7	2	17.7	1
													17.72	6	17.72	2
													17.74	5	17.74	1
													17.76	4	17.76	0
													17.78	3	17.78	2
													17.8	6	17.8	1
													17.82	4	17.82	1
													17.84	5	17.84	2
													17.86	6	17.86	0
													17.88	8	17.88	3
													17.9	8	17.9	6
													17.92	6	17.92	1
													17.94	4	17.94	1
													17.96	2	17.96	1
													17.98	2	17.98	0
													18	1	18	1
													18.02	9	18.02	1
													18.04	5	18.04	1
													18.06	4	18.06	3
													18.08	6	18.08	0
													18.1	3	18.1	3
													18.12	15	18.12	0
													18.14	2	18.14	1
													18.16	8	18.16	0
													18.18	3	18.18	0
													18.2	5	18.2	0
													18.22	5	18.22	2
													18.24	10	18.24	2
													18.26	6	18.26	1
													18.28	3	18.28	3
													18.3	3	18.3	1
													18.32	4	18.32	2
													18.34	1	18.34	3
													18.36	2	18.36	0
													18.38	4	18.38	2
													18.4	4	18.4	3
													18.42	5	18.42	0
													18.44	0	18.44	3
													18.46	0	18.46	3
													18.48	5	18.48	1
													18.5	2	18.5	2
													18.52	4	18.52	2
													18.54	0	18.54	1
													18.56	7	18.56	2
													18.58	4	18.58	0
													18.6	2	18.6	1
													18.62	5	18.62	1
													18.64	10	18.64	2
													18.66	5	18.66	1
													18.68	0	18.68	2
													18.7	2	18.7	1
													18.72	6	18.72	1
													18.74	2	18.74	4
													18.76	7	18.76	4
													18.78	5	18.78	1
													18.8	2	18.8	0
													18.82	7	18.82	1
													18.84	4	18.84	2
													18.86	4	18.86	3
													18.88	5	18.88	2
													18.9	4	18.9	3
													18.92	6	18.92	0
													18.94	4	18.94	1
													18.96	2	18.96	2
													18.98	2	18.98	1
													19	6	19	0
													19.02	6	19.02	2
													19.04	2	19.04	3
													19.06	0	19.06	1
													19.08	2	19.08	1
													19.1	2	19.1	1
													19.12	2	19.12	1
													19.14	3	19.14	3
													19.16	4	19.16	6
													19.18	4	19.18	1
													19.2	5	19.2	1
													19.22	1	19.22	2
													19.24	4	19.24	1
													19.26	3	19.26	2
													19.28	5	19.28	4
													19.3	3	19.3	4
													19.32	3	19.32	0
													19.34	6	19.34	1
													19.36	2	19.36	0
													19.38	2	19.38	0
													19.4	6	19.4	2
													19.42	3	19.42	1
													19.44	3	19.44	3
													19.46	6	19.46	2
													19.48	4	19.48	3
													19.5	3	19.5	0
													19.52	7	19.52	5
													19.54	4	19.54	3
													19.56	1	19.56	1
													19.58	2	19.58	1
													19.6	5	19.6	1
													19.62	2	19.62	2
													19.64	1	19.64	4
													19.66	5	19.66	3
													19.68	2	19.68	2
													19.7	4	19.7	1
													19.72	2	19.72	0
													19.74	4	19.74	1
													19.76	3	19.76	2
													19.78	5	19.78	0
													19.8	5	19.8	0
													19.82	1	19.82	1
													19.84	1	19.84	2
													19.86	2	19.86	0
													19.88	1	19.88	7
													19.9	5	19.9	3
													19.92	5	19.92	5
													19.94	3	19.94	3
													19.96	1	19.96	2
													19.98	6	19.98	6
													20	6	20	0
													20.02	4	20.02	1
													20.04	2	20.04	2
													20.06	2	20.06	1
													20.08	4	20.08	2
													20.1	2	20.1	0
													20.12	4	20.12	1
													20.14	3	20.14	2
													20.16	3	20.16	1
													20.18	4	20.18	1
													20.2	4	20.2	0
													20.22	2	20.22	0
													20.24	3	20.24	0
													20.26	4	20.26	1
													20.28	4	20.28	0
													20.3	3	20.3	3
													20.32	0	20.32	0
													20.34	2	20.34	1
													20.36	2	20.36	5
													20.38	7	20.38	2
													20.4	1	20.4	2
													20.42	5	20.42	1
													20.44	6	20.44	4
													20.46	6	20.46	2
													20.48	4	20.48	7
													20.5	0	20.5	3
													20.52	2	20.52	0
													20.54	1	20.54	2
													20.56	6	20.56	0
													20.58	1	20.58	0
													20.6	2	20.6	2
													20.62	2	20.62	0
													20.64	8	20.64	1
													20.66	2	20.66	3
													20.68	5	20.68	0
													20.7	2	20.7	6
													20.72	2	20.72	1
													20.74	3	20.74	0
													20.76	3	20.76	2
													20.78	1	20.78	1
													20.8	5	20.8	2
													20.82	2	20.82	1
													20.84	4	20.84	1
													20.86	5	20.86	2
													20.88	5	20.88	1
													20.9	1	20.9	2
													20.92	4	20.92	1
													20.94	2	20.94	2
													20.96	2	20.96	0
													20.98	5	20.98	0
													21	1	21	0
													21.02	1	21.02	1
													21.04	3	21.04	2
													21.06	2	21.06	0
													21.08	7	21.08	2
													21.1	1	21.1	2
													21.12	3	21.12	1
													21.14	6	21.14	4
													21.16	4	21.16	2
													21.18	1	21.18	1
													21.2	3	21.2	0
													21.22	0	21.22	0
													21.24	0	21.24	2
													21.26	6	21.26	0
													21.28	4	21.28	3
													21.3	2	21.3	0
													21.32	2	21.32	1
													21.34	2	21.34	3
													21.36	2	21.36	0
													21.38	2	21.38	4
													21.4	4	21.4	2
													21.42	0	21.42	1
													21.44	2	21.44	0
													21.46	2	21.46	3
													21.48	1	21.48	5
													21.5	4	21.5	3
													21.52	3	21.52	2
													21.54	2	21.54	0
													21.56	4	21.56	2
													21.58	1	21.58	4
													21.6	2	21.6	2
													21.62	0	21.62	1
													21.64	6	21.64	1
													21.66	5	21.66	1
													21.68	4	21.68	1
													21.7	3	21.7	0
													21.72	5	21.72	0
													21.74	0	21.74	1
													21.76	7	21.76	1
													21.78	2	21.78	2
													21.8	2	21.8	0
													21.82	4	21.82	1
													21.84	2	21.84	1
													21.86	5	21.86	5
													21.88	3	21.88	1
													21.9	3	21.9	0
													21.92	3	21.92	2
													21.94	3	21.94	0
													21.96	7	21.96	2
													21.98	2	21.98	1
													22	1	22	1
													22.02	2	22.02	2
													22.04	3	22.04	1
													22.06	1	22.06	0
													22.08	0	22.08	2
													22.1	3	22.1	1
													22.12	7	22.12	1
													22.14	3	22.14	0
													22.16	5	22.16	2
													22.18	4	22.18	1
													22.2	5	22.2	2
													22.22	0	22.22	2
													22.24	1	22.24	5
													22.26	5	22.26	1
													22.28	3	22.28	3
													22.3	1	22.3	5
													22.32	2	22.32	3
													22.34	2	22.34	0
													22.36	2	22.36	1
													22.38	0	22.38	0
													22.4	2	22.4	1
													22.42	6	22.42	0
													22.44	2	22.44	2
													22.46	0	22.46	1
													22.48	4	22.48	1
													22.5	6	22.5	1
													22.52	0	22.52	2
													22.54	2	22.54	1
													22.56	3	22.56	3
													22.58	2	22.58	1
													22.6	3	22.6	1
													22.62	0	22.62	2
													22.64	3	22.64	1
													22.66	6	22.66	0
													22.68	4	22.68	2
													22.7	0	22.7	1
													22.72	3	22.72	1
													22.74	2	22.74	1
													22.76	9	22.76	0
													22.78	0	22.78	2
													22.8	2	22.8	4
													22.82	2	22.82	0
													22.84	0	22.84	0
													22.86	3	22.86	0
													22.88	0	22.88	2
													22.9	3	22.9	1
													22.92	3	22.92	3
													22.94	3	22.94	1
													22.96	5	22.96	3
													22.98	2	22.98	3
													23	6	23	4
													23.02	4	23.02	0
													23.04	2	23.04	2
													23.06	2	23.06	2
													23.08	2	23.08	1
													23.1	0	23.1	2
													23.12	1	23.12	3
													23.14	2	23.14	0
													23.16	2	23.16	4
													23.18	2	23.18	0
													23.2	2	23.2	1
													23.22	3	23.22	0
													23.24	0	23.24	2
													23.26	2	23.26	2
													23.28	1	23.28	3
													23.3	2	23.3	1
													23.32	2	23.32	0
													23.34	2	23.34	0
													23.36	2	23.36	0
													23.38	1	23.38	1
													23.4	4	23.4	4
													23.42	3	23.42	1
													23.44	1	23.44	1
													23.46	3	23.46	1
													23.48	3	23.48	3
													23.5	0	23.5	0
													23.52	3	23.52	1
													23.54	1	23.54	3
													23.56	2	23.56	2
													23.58	4	23.58	2
													23.6	5	23.6	2
													23.62	1	23.62	3
													23.64	1	23.64	1
													23.66	4	23.66	3
													23.68	1	23.68	5
													23.7	2	23.7	0
													23.72	2	23.72	0
													23.74	1	23.74	2
													23.76	3	23.76	2
													23.78	5	23.78	4
													23.8	4	23.8	1
													23.82	1	23.82	2
													23.84	3	23.84	1
													23.86	1	23.86	3
													23.88	0	23.88	2
													23.9	5	23.9	1
													23.92	5	23.92	1
													23.94	4	23.94	3
													23.96	1	23.96	3
													23.98	2	23.98	0
													24	1	24	0
													24.02	1	24.02	2
													24.04	2	24.04	0
													24.06	0	24.06	2
													24.08	4	24.08	2
													24.1	1	24.1	1
													24.12	1	24.12	0
													24.14	0	24.14	0
													24.16	0	24.16	1
													24.18	2	24.18	2
													24.2	3	24.2	3
													24.22	1	24.22	1
													24.24	9	24.24	3
													24.26	6	24.26	3
													24.28	0	24.28	3
													24.3	5	24.3	0
													24.32	3	24.32	2
													24.34	0	24.34	0
													24.36	6	24.36	3
													24.38	1	24.38	3
													24.4	4	24.4	1
													24.42	3	24.42	1
													24.44	4	24.44	1
													24.46	4	24.46	0
													24.48	0	24.48	1
													24.5	3	24.5	1
													24.52	0	24.52	2
													24.54	2	24.54	0
													24.56	1	24.56	1
													24.58	1	24.58	1
													24.6	3	24.6	1
													24.62	1	24.62	3
													24.64	2	24.64	1
													24.66	1	24.66	2
													24.68	3	24.68	1
													24.7	3	24.7	0
													24.72	0	24.72	1
													24.74	0	24.74	1
													24.76	0	24.76	1
													24.78	1	24.78	0
													24.8	0	24.8	1
													24.82	0	24.82	4
													24.84	2	24.84	2
													24.86	0	24.86	1
													24.88	3	24.88	1
													24.9	0	24.9	1
													24.92	3	24.92	0
													24.94	3	24.94	0
													24.96	2	24.96	2
													24.98	1	24.98	1
													25	2	25	0
													25.02	3
													25.04	1
													25.06	1
													25.08	2
													25.1	1
													25.12	5
													25.14	2
													25.16	0
													25.18	1
													25.2	5
													25.22	6
													25.24	1
													25.26	3
													25.28	3
													25.3	2
													25.32	1
													25.34	2
													25.36	3
													25.38	2
													25.4	3
													25.42	3
													25.44	1
													25.46	2
													25.48	2
													25.5	2
													25.52	2
													25.54	3
													25.56	0
													25.58	1
													25.6	3
													25.62	1
													25.64	2
													25.66	8
													25.68	0
													25.7	3
													25.72	2
													25.74	1
													25.76	2
													25.78	3
													25.8	3
													25.82	0
													25.84	1
													25.86	0
													25.88	3
													25.9	1
													25.92	2
													25.94	6
													25.96	2
													25.98	2
													26	3
													26.02	3
													26.04	2
													26.06	1
													26.08	2
													26.1	3
													26.12	1
													26.14	1
													26.16	2
													26.18	0
													26.2	0
													26.22	0
													26.24	1
													26.26	4
													26.28	0
													26.3	3
													26.32	1
													26.34	2
													26.36	3
													26.38	4
													26.4	0
													26.42	6
													26.44	2
													26.46	2
													26.48	2
													26.5	1
													26.52	2
													26.54	2
													26.56	0
													26.58	1
													26.6	3
													26.62	4
													26.64	2
													26.66	1
													26.68	1
													26.7	3
													26.72	2
													26.74	3
													26.76	3
													26.78	2
													26.8	4
													26.82	0
													26.84	3
													26.86	1
													26.88	1
													26.9	1
													26.92	2
													26.94	2
													26.96	1
													26.98	1
													27	2
													27.02	5
													27.04	0
													27.06	0
													27.08	0
													27.1	3
													27.12	5
													27.14	1
													27.16	2
													27.18	3
													27.2	1
													27.22	2
													27.24	1
													27.26	3
													27.28	4
													27.3	1
													27.32	6
													27.34	2
													27.36	4
													27.38	0
													27.4	3
													27.42	0
													27.44	3
													27.46	1
													27.48	2
													27.5	1
													27.52	2
													27.54	0
													27.56	2
													27.58	2
													27.6	5
													27.62	3
													27.64	0
													27.66	0
													27.68	7
													27.7	3
													27.72	1
													27.74	3
													27.76	3
													27.78	2
													27.8	3
													27.82	2
													27.84	1
													27.86	2
													27.88	3
													27.9	1
													27.92	2
													27.94	1
													27.96	1
													27.98	5
													28	1
													28.02	5
													28.04	1
													28.06	0
													28.08	3
													28.1	2
													28.12	1
													28.14	1
													28.16	1
													28.18	1
													28.2	3
													28.22	3
													28.24	1
													28.26	4
													28.28	4
													28.3	1
													28.32	1
													28.34	1
													28.36	0
													28.38	3
													28.4	4
													28.42	0
													28.44	1
													28.46	2
													28.48	0
													28.5	2
													28.52	3
													28.54	1
													28.56	3
													28.58	0
													28.6	2
													28.62	1
													28.64	2
													28.66	2
													28.68	1
													28.7	3
													28.72	1
													28.74	1
													28.76	2
													28.78	0
													28.8	2
													28.82	1
													28.84	1
													28.86	3
													28.88	1
													28.9	1
													28.92	3
													28.94	4
													28.96	2
													28.98	1
													29	1
													29.02	3
													29.04	2
													29.06	0
													29.08	1
													29.1	1
													29.12	2
													29.14	0
													29.16	0
													29.18	1
													29.2	4
													29.22	6
													29.24	2
													29.26	0
													29.28	1
													29.3	0
													29.32	1
													29.34	2
													29.36	3
													29.38	2
													29.4	2
													29.42	2
													29.44	2
													29.46	1
													29.48	1
													29.5	0
													29.52	2
													29.54	1
													29.56	1
													29.58	1
													29.6	2
													29.62	0
													29.64	0
													29.66	2
													29.68	1
													29.7	0
													29.72	5
													29.74	2
													29.76	2
													29.78	2
													29.8	2
													29.82	0
													29.84	4
													29.86	3
													29.88	1
													29.9	0
													29.92	0
													29.94	3
													29.96	3
													29.98	1
													30	3

## Sheet: Fig. S1
Diameter distribution
	X	Y
	274	8
	274	12
	276	28
	278	31
	280	107
	282	198
	284	251
	286	179
	288	113
	290	33
	292	23
	294	11
	296	6

## Sheet: Fig. S2
Diameter distribution
	X	Y
	274	11
	274	14
	276	23
	278	39
	280	113
	282	191
	284	240
	286	169
	288	117
	290	37
	292	18
	294	18
	296	10

## Sheet: Fig. S4
diameter distribution
	A			B			C			D			E			F
	X	Y		X	Y		X	Y		X	Y		X	Y		X	Y
	264	13		258	1		244	2		228	4		208	3		194	5
	266	18		260	17		246	11		230	13		210	17		196	13
	268	32		260	32		248	29		232	31		212	28		198	29
	270	43		262	47		250	65		234	57		214	53		200	58
	272	123		264	113		252	107		236	79		216	81		202	97
	274	161		266	157		254	163		238	179		218	169		204	176
	276	231		268	287		256	271		240	282		220	262		206	232
	278	189		270	176		258	193		242	173		222	183		208	180
	280	93		272	83		260	72		244	83		224	91		210	101
	282	51		274	43		262	43		246	51		226	45		212	56
	284	21		276	28		264	25		248	32		228	34		214	23
	286	17		278	11		266	12		250	11		230	21		216	17
	288	8		280	5		268	7		252	5		232	13		218	13

## Sheet: Fig. S5
	Excitation dependence
	Ex=300 nm		Ex=320 nm		Ex=340 nm		Ex=360 nm		Ex=380 nm		Ex=400 nm		Ex=420 nm		Ex=440 nm		Ex=460 nm		Ex=480 nm		Ex=500 nm
	X	Y	X	Y	X	Y	X	Y	X	Y	X	Y	X	Y	X	Y	X	Y	X	Y	X	Y
	315	76	335	1333	355	2353	375	7883	395	16577	415	12603	440	11339	455	12114	475	9845	495	7357	515	5471
	316	100	336	1448	356	2754	376	8060	396	16758	416	12791	441	11679	456	12317	476	10017	496	7383	516	5512
	317	124	337	1628	357	3155	377	8753	397	17697	417	13353	442	12187	457	12562	477	10277	497	7671	517	5636
	318	148	338	1808	358	3188	378	9128	398	18974	418	13957	443	12801	458	13011	478	10659	498	7675	518	5634
	319	243	339	1793	359	3488	379	9757	399	19565	419	14330	444	13318	459	13366	479	10771	499	7734	519	5925
	320	309	340	1936	360	4048	380	9874	400	20968	420	14992	445	13658	460	13648	480	10989	500	8089	520	5784
	321	418	341	2046	361	4442	381	10069	401	21682	421	15593	446	14217	461	13978	481	11102	501	8118	521	5969
	322	418	342	2206	362	4872	382	10243	402	22945	422	16317	447	14775	462	14789	482	11606	502	8279	522	5817
	323	514	343	2366	363	4794	383	11151	403	23968	423	17408	448	15326	463	15297	483	11704	503	8536	523	5988
	324	471	344	2544	364	5107	384	11485	404	24839	424	17877	449	16267	464	15527	484	12020	504	8470	524	6169
	325	611	345	2676	365	5354	385	12062	405	25332	425	18676	450	16839	465	16232	485	12478	505	8639	525	6125
	326	662	346	2876	366	5456	386	12369	406	26265	426	19137	451	17404	466	17018	486	12647	506	9020	526	6252
	327	749	347	3028	367	5639	387	12915	407	26333	427	19882	452	18162	467	17453	487	13105	507	9085	527	6110
	328	846	348	3210	368	5950	388	12979	408	27007	428	20458	453	19203	468	18197	488	13445	508	9292	528	6150
	329	960	349	3453	369	6182	389	13690	409	27467	429	21012	454	19389	469	18629	489	13674	509	9528	529	6431
	330	1122	350	3636	370	6457	390	13963	410	27919	430	21383	455	19597	470	19132	490	13898	510	9580	530	6484
	331	1290	351	3841	371	6710	391	14042	411	28907	431	21903	456	20418	471	19764	491	14321	511	10063	531	6525
	332	1201	352	4012	372	6990	392	14651	412	28881	432	22462	457	21171	472	20141	492	14560	512	9898	532	6657
	333	1423	353	4192	373	7265	393	15499	413	29512	433	22755	458	21534	473	20660	493	15028	513	10121	533	6630
	334	1580	354	4127	374	7660	394	15934	414	30057	434	23388	459	22052	474	21148	494	15301	514	10251	534	6885
	335	1737	355	4393	375	8018	395	16702	415	31166	435	23747	460	22425	475	21598	495	15286	515	10618	535	6958
	336	1895	356	4496	376	8376	396	17705	416	31705	436	23997	461	22781	476	21824	496	15630	516	10835	536	7224
	337	1945	357	4624	377	8757	397	18421	417	32316	437	24794	462	23158	477	22085	497	15795	517	10860	537	7117
	338	2102	358	4766	378	9091	398	19374	418	32336	438	25082	463	23767	478	22624	498	15915	518	10869	538	7189
	339	2148	359	5021	379	9426	399	20278	419	32963	439	25383	464	24130	479	22555	499	16299	519	11059	539	7156
	340	2288	360	5438	380	9863	400	20853	420	33871	440	25857	465	24408	480	23146	500	16256	520	11041	540	7162
	341	2488	361	5769	381	10311	401	21680	421	34364	441	26085	466	24704	481	23023	501	16402	521	11160	541	7412
	342	2688	362	5940	382	10547	402	22281	422	34974	442	26321	467	25516	482	23151	502	16582	522	11506	542	7551
	343	2887	363	6044	383	10784	403	22572	423	35877	443	26569	468	25454	483	23397	503	16790	523	11464	543	7406
	344	3087	364	6151	384	11020	404	23995	424	35934	444	26886	469	25674	484	23818	504	16842	524	11424	544	7512
	345	3287	365	6338	385	11893	405	24372	425	36846	445	27628	470	26353	485	23710	505	16871	525	11327	545	7607
	346	3561	366	6690	386	12313	406	25176	426	37654	446	27832	471	26291	486	23390	506	16847	526	11529	546	7525
	347	3677	367	6824	387	12584	407	25122	427	38525	447	28632	472	26646	487	24213	507	16695	527	11640	547	7497
	348	3908	368	7248	388	13159	408	25831	428	38183	448	28675	473	27342	488	23817	508	17155	528	11488	548	7750
	349	4008	369	7547	389	13448	409	26432	429	39261	449	28934	474	27497	489	23854	509	17056	529	11814	549	7660
	350	4157	370	7869	390	14429	410	27001	430	39358	450	29792	475	27650	490	24097	510	17391	530	11798	550	7900
	351	4180	371	8207	391	14636	411	27436	431	39896	451	30125	476	27987	491	24102	511	17159	531	11648	551	7708
	352	4336	372	8312	392	15330	412	27772	432	40068	452	30000	477	28350	492	24194	512	16993	532	11688	552	7600
	353	4510	373	8557	393	15893	413	28395	433	40464	453	30614	478	28584	493	24460	513	16908	533	11693	553	7636
	354	4727	374	9219	394	16994	414	28603	434	40661	454	31000	479	28889	494	24449	514	17068	534	11474	554	7578
	355	4905	375	9411	395	17454	415	28932	435	41244	455	31684	480	28914	495	24580	515	17181	535	11461	555	7510
	356	5029	376	9716	396	17697	416	29685	436	41600	456	31449	481	29149	496	24598	516	17091	536	11609	556	7463
	357	5211	377	9972	397	18480	417	29467	437	41656	457	32157	482	29334	497	24758	517	17292	537	11764	557	7275
	358	5368	378	10120	398	18838	418	30357	438	41750	458	32465	483	29257	498	24807	518	16956	538	11433	558	7361
	359	5476	379	10657	399	19228	419	30764	439	41652	459	32372	484	29441	499	24672	519	17129	539	11236	559	7361
	360	5663	380	11124	400	20034	420	31242	440	41618	460	32711	485	29566	500	24961	520	17155	540	11286	560	7255
	361	5741	381	11545	401	20504	421	31396	441	42293	461	33033	486	29846	501	24389	521	17207	541	11245	561	7467
	362	5830	382	11934	402	20891	422	32373	442	42161	462	33176	487	29763	502	24720	522	17366	542	11168	562	7137
	363	5969	383	12259	403	21259	423	32465	443	42385	463	33267	488	29727	503	24815	523	17213	543	11196	563	7000
	364	6047	384	12562	404	21520	424	32839	444	42846	464	33278	489	29720	504	24846	524	17242	544	11111	564	7041
	365	6242	385	12722	405	22239	425	33646	445	42747	465	33569	490	29329	505	24977	525	17016	545	11216	565	7088
	366	6348	386	13137	406	22899	426	33941	446	42623	466	33605	491	29773	506	24753	526	17132	546	11336	566	7110
	367	6467	387	13431	407	22822	427	34272	447	42595	467	33846	492	29748	507	24782	527	16885	547	11127	567	6837
	368	6662	388	13485	408	23169	428	35114	448	42944	468	33893	493	29924	508	24686	528	17137	548	11162	568	6761
	369	6755	389	13708	409	23597	429	35122	449	43150	469	33881	494	29887	509	24825	529	16879	549	11065	569	6722
	370	6905	390	13890	410	23939	430	36140	450	42774	470	33993	495	29370	510	24438	530	17028	550	10992	570	6147
	371	7086	391	14274	411	24249	431	36244	451	42619	471	33942	496	29351	511	24377	531	16979	551	11167	571	6441
	372	7326	392	14580	412	24304	432	36652	452	43532	472	34135	497	29745	512	24452	532	16739	552	10739	572	6514
	373	7339	393	14648	413	24560	433	36667	453	43573	473	33860	498	29424	513	24432	533	16853	553	10734	573	6537
	374	7556	394	14994	414	24788	434	36858	454	43645	474	34325	499	28978	514	24312	534	16821	554	11001	574	6543
	375	7552	395	15077	415	24721	435	37243	455	43307	475	34273	500	28891	515	23977	535	16772	555	10762	575	6373
	376	7665	396	15430	416	24812	436	37260	456	42863	476	34377	501	28745	516	23928	536	16322	556	10521	576	6431
	377	7912	397	15749	417	25559	437	37493	457	43589	477	34111	502	29036	517	23637	537	16442	557	10586	577	6248
	378	8063	398	15646	418	25352	438	38020	458	43436	478	34084	503	29186	518	23716	538	16218	558	10412	578	6312
	379	8197	399	15965	419	25874	439	37816	459	43677	479	34339	504	28245	519	23432	539	16289	559	10485	579	6028
	380	8241	400	16304	420	25754	440	38766	460	43318	480	33821	505	28439	520	23121	540	16203	560	10420	580	6093
	381	8321	401	16683	421	26186	441	38609	461	43861	481	33914	506	28196	521	23414	541	15707	561	10132	581	5862
	382	8504	402	16684	422	26379	442	38313	462	43779	482	33931	507	27989	522	23498	542	16180	562	10227	582	5997
	383	8589	403	16797	423	26198	443	37972	463	43607	483	33871	508	28087	523	22712	543	15647	563	10148	583	6218
	384	8611	404	17078	424	26561	444	38533	464	43759	484	34099	509	27915	524	22933	544	15839	564	9741	584	5960
	385	8650	405	17256	425	26458	445	38858	465	43727	485	33348	510	27818	525	22593	545	15345	565	9709	585	5662
	386	8804	406	17665	426	26691	446	38215	466	43458	486	33480	511	27558	526	22466	546	15538	566	9725	586	5777
	387	8922	407	17739	427	26952	447	38264	467	43238	487	33404	512	27417	527	22131	547	15385	567	9817	587	5721
	388	8920	408	17825	428	26970	448	38698	468	43203	488	33382	513	27254	528	21783	548	15114	568	9611	588	5597
	389	8896	409	17976	429	27255	449	38276	469	43192	489	32807	514	26935	529	21993	549	14734	569	9448	589	5739
	390	9090	410	18221	430	26884	450	38106	470	42862	490	32623	515	26769	530	21745	550	14853	570	9542	590	5382
	391	9136	411	18215	431	27155	451	37903	471	42492	491	32768	516	26526	531	21655	551	14705	571	9273	591	5500
	392	9232	412	18267	432	27314	452	37932	472	42698	492	32528	517	26494	532	21155	552	14548	572	8995	592	5337
	393	9236	413	18392	433	26845	453	38255	473	42422	493	31930	518	26066	533	21365	553	14560	573	9163	593	5041
	394	9356	414	18194	434	26776	454	38062	474	41877	494	32312	519	25880	534	21247	554	14257	574	9129	594	5257
	395	9382	415	18352	435	27003	455	37942	475	42171	495	31990	520	25774	535	20643	555	13996	575	8856	595	5195
	396	9442	416	18464	436	27201	456	37817	476	41957	496	31765	521	25837	536	20650	556	13932	576	8583	596	5037
	397	9490	417	18250	437	27103	457	37572	477	41549	497	31323	522	25690	537	20621	557	13745	577	8426	597	5040
	398	9528	418	18488	438	26775	458	37465	478	41458	498	31538	523	25138	538	20155	558	13660	578	8497	598	4775
	399	9669	419	18490	439	26342	459	37386	479	41133	499	30788	524	25218	539	20272	559	13502	579	8490	599	4762
	400	9721	420	18398	440	26290	460	37286	480	41088	500	30518	525	24514	540	20097	560	13409	580	8115	600	4730
	401	9710	421	18284	441	26704	461	37070	481	40977	501	30327	526	24595	541	19096	561	13366	581	8310	601	4954
	402	9785	422	18458	442	26295	462	37465	482	40572	502	30354	527	24622	542	19348	562	13090	582	7983	602	4789
	403	9759	423	18271	443	26274	463	37139	483	40503	503	29863	528	24448	543	19612	563	13006	583	8205	603	4725
	404	9940	424	18363	444	25825	464	36629	484	39742	504	29699	529	23915	544	19090	564	13215	584	7669	604	4481
	405	9931	425	18014	445	26104	465	36332	485	39823	505	29575	530	23511	545	19101	565	12686	585	7722	605	4525
	406	9854	426	18308	446	25911	466	36198	486	39305	506	29253	531	23261	546	18551	566	12564	586	7771	606	4389
	407	9898	427	18066	447	25854	467	36184	487	38884	507	29029	532	23101	547	18437	567	12504	587	7352	607	4166
	408	9826	428	18180	448	25785	468	35560	488	38607	508	28800	533	22702	548	18411	568	12433	588	7415	608	4056
	409	9778	429	17961	449	25511	469	35482	489	38345	509	28726	534	22858	549	17878	569	12065	589	7458	609	4178
	410	9881	430	17834	450	25142	470	34774	490	38503	510	28283	535	22326	550	17985	570	11622	590	6958	610	4165
	411	9761	431	17627	451	25162	471	35027	491	38021	511	27816	536	22178	551	17846	571	11810	591	7085	611	4203
	412	9786	432	17730	452	25104	472	34724	492	37612	512	28022	537	22005	552	17653	572	11517	592	6881	612	4029
	413	9850	433	17497	453	24721	473	34171	493	37633	513	27483	538	21617	553	16940	573	11373	593	6892	613	3723
	414	9716	434	17449	454	24758	474	34705	494	36815	514	27225	539	21102	554	16857	574	11177	594	6620	614	3957
	415	9875	435	17277	455	24312	475	33621	495	36756	515	26915	540	21116	555	16847	575	10900	595	6747	615	3820
	416	9795	436	17290	456	24052	476	33511	496	36581	516	26638	541	21192	556	16702	576	10722	596	6410	616	3854
	417	9751	437	17242	457	24066	477	33512	497	36278	517	26401	542	20796	557	16224	577	10639	597	6696	617	3424
	418	9636	438	16978	458	24204	478	33187	498	35888	518	26335	543	20662	558	16698	578	10682	598	6480	618	3289
	419	9670	439	17045	459	23817	479	32330	499	35721	519	26125	544	20780	559	16225	579	10621	599	5895	619	3680
	420	9726	440	16933	460	24050	480	32642	500	35374	520	25779	545	20494	560	15958	580	10287	600	6286	620	3459
	421	9825	441	16900	461	23047	481	32612	501	34508	521	25356	546	19925	561	15251	581	10295	601	6119	621	3462
	422	9813	442	16763	462	23126	482	31709	502	34502	522	25381	547	19778	562	15351	582	9998	602	6125	622	3348
	423	9698	443	16633	463	23159	483	31739	503	34249	523	25093	548	19499	563	15301	583	9768	603	5923	623	3616
	424	9680	444	16510	464	22988	484	31363	504	33770	524	24766	549	19331	564	15016	584	9804	604	5798	624	3226
	425	9660	445	16189	465	22703	485	30748	505	33635	525	24793	550	18846	565	14758	585	9889	605	5646	625	3195
	426	9696	446	16164	466	22434	486	31237	506	32924	526	24457	551	18690	566	14810	586	9499	606	5825	626	3382
	427	9587	447	16274	467	22045	487	30437	507	32592	527	23881	552	18721	567	14378	587	9535	607	5658	627	3133
	428	9664	448	16178	468	22231	488	30064	508	32834	528	23694	553	18211	568	14426	588	9329	608	5525	628	3030
	429	9718	449	15731	469	21918	489	29693	509	31893	529	23936	554	18062	569	14085	589	9046	609	5212	629	3113
	430	9620	450	15837	470	21701	490	29669	510	31761	530	23328	555	17767	570	13474	590	8739	610	5111	630	2779
	431	9544	451	15799	471	21692	491	29104	511	31749	531	22800	556	17500	571	13685	591	8688	611	5272	631	2948
	432	9579	452	15678	472	21361	492	28821	512	31246	532	22911	557	17782	572	13498	592	8783	612	5059	632	2871
	433	9527	453	15466	473	21186	493	28776	513	30871	533	22376	558	17036	573	13614	593	8654	613	4788	633	2672
	434	9445	454	15271	474	21090	494	28686	514	30601	534	22317	559	16935	574	13049	594	8371	614	4938	634	2839
	435	9414	455	15151	475	20564	495	28168	515	30111	535	21753	560	16849	575	12732	595	8206	615	4736	635	2667
	436	9424	456	15078	476	20465	496	27866	516	29955	536	21779	561	16514	576	12625	596	8251	616	4942	636	2703
	437	9417	457	15109	477	20476	497	27739	517	29355	537	21244	562	16231	577	12435	597	7840	617	4664	637	2685
	438	9341	458	14514	478	19621	498	27445	518	29342	538	21056	563	15716	578	12316	598	7910	618	4572	638	2468
	439	9242	459	14571	479	19597	499	27000	519	28902	539	20822	564	15591	579	11985	599	7709	619	4546	639	2687
	440	9205	460	14334	480	19783	500	27245	520	28776	540	20482	565	15187	580	11687	600	7675	620	4546	640	2281
	441	9030	461	14317	481	19232	501	26398	521	28559	541	20489	566	15418	581	11887	601	7379	621	4395	641	2481
	442	9118	462	14373	482	19239	502	26195	522	28397	542	20239	567	15424	582	11322	602	7352	622	4443	642	2380
	443	9014	463	13905	483	18922	503	26276	523	27458	543	20233	568	14835	583	11474	603	7129	623	4392	643	2405
	444	8883	464	13934	484	18828	504	25481	524	27340	544	19788	569	14501	584	11255	604	7121	624	4210	644	2201
	445	8960	465	13833	485	18294	505	25253	525	27233	545	19445	570	14498	585	11120	605	6788	625	4069	645	2147
	446	8887	466	13599	486	18339	506	25157	526	26801	546	19337	571	14702	586	11038	606	6764	626	4211	646	2223
	447	8695	467	13372	487	18135	507	25089	527	26432	547	19089	572	14106	587	10623	607	6773	627	3930	647	2312
	448	8811	468	13460	488	17644	508	24539	528	25974	548	18970	573	14026	588	10414	608	6727	628	3766	648	2265
	449	8674	469	12868	489	17874	509	23941	529	25909	549	18603	574	13844	589	10293	609	6691	629	3930	649	2142
	450	8637	470	12845	490	17297	510	24105	530	25645	550	18177	575	13307	590	10203	610	6364	630	3583	650	2123
	451	8519	471	12831	491	17294	511	23380	531	25124	551	17865	576	13535	591	10038	611	6404	631	3575	651	1928
	452	8444	472	12764	492	16842	512	23507	532	25186	552	17700	577	13552	592	10168	612	6274	632	3552	652	1876
	453	8437	473	12518	493	16647	513	23335	533	24850	553	17734	578	13058	593	9562	613	6179	633	3787	653	1898
	454	8292	474	12496	494	16372	514	22574	534	24732	554	17585	579	12808	594	9562	614	5845	634	3471	654	1893
	455	8360	475	12315	495	16263	515	22788	535	24354	555	17033	580	12432	595	9395	615	6019	635	3458	655	1616
	456	8265	476	12190	496	16485	516	22270	536	24007	556	16843	581	12386	596	9138	616	5618	636	3379	656	1695
	457	8152	477	12009	497	15774	517	21496	537	23895	557	16638	582	12248	597	8792	617	5549	637	3395	657	1861
	458	8097	478	11786	498	15381	518	21995	538	23372	558	16434	583	11878	598	8891	618	5500	638	3084	658	1809
	459	8084	479	11695	499	15389	519	21704	539	23236	559	16471	584	11665	599	8753	619	5714	639	3130	659	1708
	460	8011	480	11687	500	15280	520	21523	540	22549	560	15965	585	11494	600	8624	620	5645	640	3413	660	1722
	461	7905	481	11300	501	14807	521	20781	541	22585	561	15863	586	11352	601	8417	621	5181	641	3039	661	1695
	462	7853	482	11456	502	14640	522	20405	542	22260	562	15315	587	11120	602	8273	622	5301	642	3009	662	1388
	463	7884	483	11320	503	14919	523	20614	543	21842	563	15463	588	10973	603	7847	623	5041	643	3011	663	1690
	464	7683	484	11194	504	14446	524	19672	544	21763	564	15373	589	10914	604	8268	624	4909	644	2867	664	1729
	465	7478	485	10755	505	14305	525	20111	545	21429	565	14897	590	10582	605	8023	625	5068	645	3055	665	1490
	466	7446	486	10674	506	13628	526	19482	546	21048	566	14573	591	10688	606	7574	626	4951	646	2615	666	1511
	467	7521	487	10611	507	13983	527	19260	547	20616	567	14915	592	10195	607	7791	627	4660	647	2664	667	1337
	468	7393	488	10429	508	13595	528	18898	548	20847	568	14388	593	10390	608	7593	628	4601	648	2718	668	1337
	469	7285	489	10260	509	13376	529	18696	549	20416	569	13996	594	9806	609	7387	629	4609	649	2511	669	1361
	470	7144	490	10127	510	13175	530	18574	550	19837	570	13679	595	9600	610	7058	630	4580	650	2736	670	1102
	471	7188	491	10094	511	13370	531	18227	551	19919	571	13842	596	9714	611	7064	631	4323	651	2564	671	1338
	472	7060	492	9862	512	13187	532	17918	552	19701	572	13724	597	9236	612	6804	632	4417	652	2679	672	1073
	473	6888	493	9811	513	12749	533	18108	553	19223	573	13176	598	9263	613	6790	633	4152	653	2589	673	1425
	474	6830	494	9672	514	12493	534	17345	554	19053	574	13233	599	9104	614	6830	634	4145	654	2551	674	1323
	475	6774	495	9530	515	12183	535	16761	555	18588	575	12854	600	9028	615	7045	635	4198	655	2363	675	1128
	476	6659	496	9434	516	12202	536	16938	556	18671	576	12774	601	8793	616	6658	636	4052	656	2320	676	1262
	477	6686	497	9255	517	11876	537	17058	557	18082	577	12387	602	8747	617	6625	637	3967	657	2242	677	1196
	478	6666	498	9107	518	11857	538	16475	558	18275	578	12299	603	8473	618	6202	638	3991	658	2216	678	1148
	479	6514	499	8926	519	11416	539	16501	559	17973	579	12388	604	8454	619	6274	639	3746	659	2024	679	1094
	480	6495	500	8990	520	11656	540	15891	560	17325	580	11978	605	8441	620	6006	640	3727	660	1965	680	1236
	481	6368	501	8833	521	11380	541	15750	561	17348	581	11591	606	8144	621	6067	641	3646	661	1975	681	1022
	482	6323	502	8679	522	10979	542	15491	562	17176	582	11244	607	8193	622	6064	642	3561	662	2035	682	893
	483	6227	503	8289	523	10883	543	15568	563	16703	583	11194	608	8095	623	5601	643	3502	663	2187	683	1290
	484	6221	504	8484	524	10611	544	15283	564	16558	584	11171	609	7661	624	5850	644	3367	664	1934	684	965
	485	6087	505	8192	525	10384	545	14874	565	16200	585	11064	610	7467	625	5623	645	3443	665	1755	685	1048
	486	5998	506	8106	526	10474	546	14646	566	15665	586	10802	611	7554	626	5557	646	3393	666	1996	686	1037
	487	5896	507	7755	527	10208	547	14387	567	15770	587	10804	612	7196	627	5213	647	3476	667	1815	687	1054
	488	5880	508	7999	528	10244	548	14188	568	15423	588	10429	613	7338	628	5205	648	3430	668	1903	688	1030
	489	5760	509	8081	529	10014	549	13895	569	15521	589	10269	614	7138	629	5217	649	3285	669	1762	689	1027
	490	5735	510	7624	530	9590	550	13762	570	15102	590	10151	615	6878	630	5298	650	3029	670	1833	690	1053
	491	5693	511	7512	531	9448	551	13553	571	14794	591	9930	616	6968	631	4860	651	3097	671	1760	691	899
	492	5543	512	7507	532	9492	552	13175	572	14636	592	9794	617	6574	632	4913	652	2967	672	1659	692	828
	493	5602	513	7205	533	9384	553	13419	573	14402	593	9598	618	6547	633	4916	653	2743	673	1390	693	981
	494	5485	514	7319	534	8997	554	13093	574	14495	594	9383	619	6638	634	4632	654	3124	674	1640	694	921
	495	5401	515	7232	535	8791	555	12848	575	13823	595	9381	620	6400	635	4835	655	2737	675	1709	695	791
	496	5422	516	6813	536	8797	556	12417	576	13788	596	9149	621	6438	636	4526	656	2721	676	1576	696	844
	497	5375	517	6940	537	8505	557	12011	577	13311	597	9218	622	6230	637	4589	657	2661	677	1632	697	839
	498	5216	518	6692	538	8634	558	11996	578	13290	598	8901	623	5871	638	4374	658	2404	678	1430	698	680
	499	5187	519	6586	539	8271	559	11837	579	12983	599	8953	624	6201	639	4328	659	2643	679	1553	699	610
	500	5074	520	6388	540	8171	560	11566	580	12839	600	8697	625	5748	640	3989	660	2416	680	1342	700	602
	501	5113	521	6535	541	7841	561	11219	581	12730	601	8520	626	5822	641	3978	661	2430	681	1434	701	750
	502	5037	522	6262	542	8114	562	11205	582	12558	602	8117	627	5728	642	4106	662	2419	682	1405	702	706
	503	4976	523	6266	543	7650	563	11175	583	12307	603	8045	628	5607	643	4150	663	2215	683	1345	703	936
	504	5013	524	5934	544	7377	564	11155	584	11816	604	8086	629	5317	644	3733	664	2273	684	1246	704	552
	505	4817	525	6128	545	7305	565	10747	585	11995	605	7857	630	5288	645	3726	665	2190	685	1261	705	712
	506	4780	526	5730	546	7490	566	10737	586	11699	606	7756	631	5176	646	3529	666	2285	686	1266	706	599
	507	4636	527	5681	547	7161	567	10604	587	12065	607	7790	632	4973	647	3665	667	2215	687	1052	707	927
	508	4671	528	5650	548	7011	568	10172	588	11347	608	7389	633	5167	648	3580	668	2312	688	1250	708	798
	509	4552	529	5505	549	7160	569	9901	589	11240	609	7636	634	4909	649	3623	669	2213	689	1174	709	679
	510	4501	530	5630	550	6845	570	9895	590	11126	610	7291	635	4714	650	3590	670	2151	690	1167	710	656
	511	4459	531	5526	551	6694	571	9849	591	10912	611	7185	636	4873	651	3561	671	2054	691	1108	711	862
	512	4422	532	5371	552	6668	572	9521	592	10740	612	6932	637	4535	652	3276	672	1920	692	1096	712	642
	513	4255	533	5299	553	6445	573	9329	593	10926	613	6806	638	4570	653	3323	673	2160	693	1153	713	552
	514	4301	534	5131	554	6470	574	9319	594	10229	614	6748	639	4688	654	3327	674	1825	694	1168	714	447
	515	4203	535	5039	555	6403	575	9076	595	10554	615	6508	640	4400	655	2954	675	2012	695	1412	715	544
	516	4190	536	5019	556	6022	576	9269	596	9900	616	6634	641	4471	656	2991	676	1791	696	1079	716	637
	517	4086	537	4931	557	6214	577	8536	597	9782	617	6454	642	4140	657	3105	677	1916	697	1161	717	602
	518	4028	538	4644	558	6036	578	8731	598	9538	618	6678	643	4168	658	2791	678	1747	698	1226	718	492
	519	3939	539	4771	559	5707	579	8814	599	9657	619	6519	644	4031	659	3008	679	1882	699	755	719	588
	520	3919	540	4803	560	5828	580	8296	600	9481	620	6066	645	4067	660	2781	680	1768	700	1113	720	634
	521	3910	541	4596	561	5665	581	8269	601	9361	621	6005	646	3977	661	2884	681	1714	701	1092	721	465
	522	3842	542	4419	562	5570	582	7993	602	8989	622	5832	647	3780	662	2647	682	1571	702	917	722	407
	523	3833	543	4415	563	5457	583	7933	603	8798	623	5899	648	3817	663	2983	683	1608	703	748	723	494
	524	3704	544	4220	564	5636	584	7681	604	8751	624	5734	649	3708	664	2532	684	1641	704	1024	724	540
	525	3596	545	4259	565	5236	585	7696	605	8583	625	5736	650	3628	665	2532	685	1482	705	1002	725	495
	526	3581	546	4229	566	5019	586	7589	606	8220	626	5641	651	3638	666	2591	686	1599	706	901	726	625
	527	3562	547	4220	567	5049	587	7580	607	8333	627	5474	652	3688	667	2483	687	1597	707	988	727	356
	528	3534	548	4124	568	5069	588	7164	608	8086	628	5200	653	3299	668	2632	688	1328	708	838	728	505
	529	3485	549	4030	569	4774	589	7186	609	7863	629	5283	654	3381	669	2423	689	1566	709	805	729	453
	530	3407	550	3993	570	5036	590	6829	610	7582	630	5424	655	3548	670	2410	690	1344	710	923	730	461
	531	3340	551	3829	571	4693	591	6914	611	7752	631	5065	656	3097	671	2377	691	1350	711	900	731	418
	532	3310	552	3875	572	4647	592	6989	612	7530	632	4874	657	3241	672	2282	692	1485	712	812	732	421
	533	3206	553	3585	573	4575	593	6592	613	7237	633	4682	658	3357	673	2212	693	1394	713	823	733	390
	534	3182	554	3588	574	4416	594	6836	614	7024	634	4805	659	3076	674	2394	694	1383	714	730	734	395
	535	3151	555	3521	575	4254	595	6584	615	7110	635	4619	660	2911	675	2214	695	1315	715	751	735	323
	536	3086	556	3546	576	4401	596	6146	616	7120	636	4978	661	3082	676	2247	696	1479	716	726	736	369
	537	3100	557	3408	577	4298	597	6311	617	7131	637	4630	662	2927	677	2192	697	1184	717	836	737	499
	538	2997	558	3401	578	4354	598	6031	618	6696	638	4524	663	2782	678	1941	698	1188	718	699	738	420
	539	2980	559	3450	579	4271	599	6104	619	6572	639	4433	664	3103	679	2079	699	1051	719	928	739	216
	540	2898	560	3257	580	3987	600	6005	620	6509	640	4200	665	2875	680	1930	700	1496	720	685	740	178
	541	2870	561	3282	581	3946	601	5808	621	6578	641	4097	666	2615	681	1808	701	1202	721	706	741	339
	542	2841	562	3167	582	3969	602	5603	622	6237	642	4164	667	2564	682	1979	702	1305	722	738	742	411
	543	2789	563	3169	583	3833	603	6023	623	6147	643	3976	668	2618	683	2119	703	1078	723	559	743	370
	544	2769	564	3121	584	3856	604	5397	624	6401	644	4025	669	2509	684	1882	704	1093	724	534	744	239
	545	2632	565	3047	585	3728	605	5309	625	6212	645	3976	670	2433	685	1807	705	1117	725	609	745	621
	546	2705	566	3022	586	3609	606	5286	626	6038	646	3745	671	2478	686	1639	706	1027	726	593	746	293
	547	2563	567	2813	587	3555	607	5336	627	5783	647	3734	672	2618	687	1585	707	1002	727	532	747	423
	548	2528	568	2851	588	3268	608	5065	628	5575	648	3696	673	2404	688	1644	708	1095	728	542	748	383
	549	2539	569	2784	589	3435	609	5076	629	5661	649	3452	674	2157	689	1787	709	1028	729	579	749	282
	550	2416	570	2719	590	3257	610	5148	630	5161	650	3525	675	2169	690	1614	710	909	730	556	750	498
	551	2411	571	2759	591	3305	611	4807	631	5499	651	3361	676	2019	691	1722	711	1079	731	685	751	240
	552	2361	572	2654	592	3195	612	4729	632	5439	652	3484	677	2151	692	1434	712	790	732	605	752	353
	553	2360	573	2473	593	3118	613	4681	633	5106	653	3267	678	2191	693	1522	713	1053	733	618	753	499
	554	2346	574	2444	594	3104	614	4784	634	5151	654	3314	679	2203	694	1585	714	1001	734	537	754	338
	555	2270	575	2470	595	2889	615	4212	635	5159	655	3295	680	2149	695	1231	715	854	735	770	755	259
	556	2286	576	2345	596	3067	616	4390	636	5075	656	3170	681	2129	696	1459	716	678	736	651	756	413
	557	2233	577	2444	597	3175	617	4231	637	4893	657	3060	682	1960	697	1346	717	993	737	380	757	237
	558	2164	578	2491	598	2844	618	4334	638	4870	658	3010	683	1859	698	1434	718	952	738	371	758	396
	559	2109	579	2312	599	2835	619	4107	639	4943	659	3022	684	1898	699	1378	719	803	739	464	759	595
	560	2089	580	2284	600	2695	620	4058	640	4546	660	3083	685	2171	700	1372	720	694	740	333	760	315
	561	2021	581	2132	601	2669	621	4139	641	4608	661	3137	686	1963	701	1352	721	817	741	551	761	257
	562	2031	582	2323	602	2895	622	4217	642	4574	662	2962	687	1751	702	1557	722	751	742	420	762	429
	563	2038	583	2011	603	2767	623	4021	643	4274	663	2644	688	2039	703	1223	723	716	743	537	763	332
	564	2039	584	1984	604	2638	624	3694	644	4317	664	2752	689	1577	704	1209	724	743	744	579	764	406
	565	1907	585	2043	605	2531	625	3550	645	4213	665	2842	690	1771	705	1158	725	729	745	325	765	103
	566	1869	586	1965	606	2414	626	3309	646	3951	666	2668	691	1598	706	1032	726	832	746	503	766	-70
	567	1860	587	2125	607	2329	627	3583	647	4301	667	2430	692	1472	707	1105	727	881	747	352	767	180
	568	1844	588	1909	608	2542	628	3627	648	4022	668	2540	693	1394	708	1089	728	765	748	639	768	332
	569	1782	589	1798	609	2065	629	3477	649	3684	669	2650	694	1567	709	1050	729	581	749	490	769	224
	570	1773	590	1828	610	2451	630	3385	650	3996	670	2535	695	1531	710	964	730	598	750	248	770	265
	571	1715	591	1889	611	2132	631	3219	651	3922	671	2269	696	1685	711	1164	731	918	751	606	771	310
	572	1707	592	1760	612	2108	632	3100	652	3913	672	2596	697	1456	712	1237	732	836	752	476	772	438
	573	1659	593	1677	613	2417	633	3043	653	3653	673	2430	698	1756	713	996	733	478	753	702	773	162
	574	1615	594	1651	614	2080	634	3121	654	3595	674	1987	699	1324	714	1032	734	742	754	424	774	287
	575	1570	595	1772	615	2105	635	3335	655	3491	675	2327	700	1247	715	1004	735	820	755	337	775	506
	576	1576	596	1487	616	2117	636	3094	656	3505	676	2042	701	1242	716	1039	736	694	756	326	776	430
	577	1552	597	1665	617	1855	637	2901	657	3321	677	2291	702	1345	717	836	737	587	757	423	777	217
	578	1554	598	1535	618	1823	638	2817	658	3510	678	1939	703	1246	718	962	738	613	758	264	778	442
	579	1486	599	1497	619	1875	639	2796	659	3198	679	2096	704	1325	719	832	739	497	759	464	779	867
	580	1488	600	1628	620	1829	640	2825	660	3198	680	2159	705	1212	720	818	740	861	760	176	780	734
	581	1384	601	1596	621	1525	641	2560	661	3330	681	1961	706	1404	721	1128	741	547	761	406	781	942
	582	1401	602	1652	622	1938	642	2724	662	3225	682	1773	707	1226	722	728	742	527	762	493	782	96
	583	1429	603	1369	623	1759	643	2584	663	2947	683	1973	708	1301	723	730	743	522	763	476	783	99
	584	1380	604	1438	624	1833	644	2597	664	3048	684	1709	709	1186	724	841	744	582	764	161	784	351
	585	1334	605	1399	625	1688	645	2466	665	2830	685	1798	710	1146	725	605	745	539	765	275	785	205
	586	1342	606	1237	626	1737	646	2624	666	2712	686	1819	711	999	726	854	746	479	766	223	786	209
	587	1295	607	1423	627	1621	647	2400	667	2796	687	1697	712	1052	727	755	747	522	767	371	787	638
	588	1287	608	1255	628	1730	648	2212	668	2449	688	1856	713	1035	728	970	748	408	768	607	788	108
	589	1255	609	1237	629	1692	649	2281	669	2728	689	1710	714	1023	729	639	749	488	769	237	789	-56
	590	1230	610	1300	630	1649	650	2127	670	2639	690	1936	715	1053	730	736	750	425	770	121	790	228
	591	1211	611	1116	631	1707	651	2087	671	2535	691	1614	716	1085	731	579	751	721	771	246	791	348
	592	1219	612	1332	632	1457	652	2162	672	2282	692	1524	717	1182	732	618	752	423	772	125	792	176
	593	1156	613	1185	633	1577	653	2395	673	2586	693	1429	718	1151	733	844	753	639	773	319	793	546
	594	1136	614	1257	634	1353	654	2025	674	2448	694	1634	719	1091	734	655	754	590	774	521	794	555
	595	1077	615	1211	635	1505	655	2096	675	2529	695	1477	720	1157	735	563	755	582	775	367	795	126
	596	1091	616	1332	636	1202	656	2154	676	2631	696	1765	721	956	736	741	756	411	776	172	796	321
	597	1071	617	1164	637	1391	657	2243	677	2274	697	1519	722	1113	737	660	757	376	777	208	797	67
	598	1093	618	1078	638	1467	658	2061	678	2338	698	1412	723	871	738	724	758	343	778	493	798	206
	599	1077	619	1162	639	1380	659	2188	679	2350	699	1368	724	1119	739	635	759	350	779	466	799	70
	600	983	620	981	640	1287	660	2042	680	2451	700	1432	725	767	740	659	760	333	780	110	800	576
	601	1007	621	1146	641	1123	661	1796	681	2247	701	1566	726	978	741	773	761	363	781	111
	602	953	622	1070	642	1181	662	1793	682	2248	702	1401	727	855	742	769	762	457	782	459
	603	988	623	981	643	1319	663	1877	683	2022	703	1325	728	971	743	573	763	373	783	470
	604	929	624	1167	644	1156	664	1837	684	1842	704	1503	729	803	744	345	764	499	784	158
	605	967	625	1008	645	1202	665	1616	685	2113	705	1220	730	720	745	616	765	267	785	40
	606	864	626	985	646	1211	666	1759	686	1936	706	1119	731	739	746	729	766	295	786	374
	607	875	627	935	647	1252	667	1646	687	1895	707	1287	732	1147	747	426	767	431	787	294
	608	822	628	944	648	1000	668	1493	688	1859	708	1186	733	612	748	446	768	438	788	172
	609	865	629	974	649	1148	669	1647	689	2008	709	1297	734	766	749	618	769	260	789	89
	610	868	630	977	650	1028	670	1509	690	1779	710	1162	735	746	750	667	770	293	790	0
	611	859	631	972	651	1023	671	1487	691	2013	711	1372	736	702	751	581	771	326	791	229
	612	776	632	861	652	1133	672	1493	692	1770	712	954	737	764	752	400	772	222	792	281
	613	769	633	862	653	1116	673	1479	693	1730	713	1202	738	675	753	364	773	421	793	241
	614	788	634	830	654	1144	674	1461	694	1620	714	1011	739	501	754	632	774	463	794	343
	615	793	635	694	655	1159	675	1386	695	1833	715	1160	740	751	755	465	775	383	795	50
	616	732	636	815	656	891	676	1277	696	1763	716	1038	741	842	756	449	776	60	796	256
	617	767	637	774	657	957	677	1476	697	1643	717	1314	742	609	757	388	777	91	797	-213
	618	733	638	804	658	1006	678	1511	698	1663	718	931	743	550	758	400	778	315	798	323
	619	727	639	802	659	917	679	1376	699	1733	719	1143	744	564	759	477	779	96	799	278
	620	701	640	676	660	866	680	1257	700	1512	720	965	745	456	760	559	780	195	800	57
	621	673	641	818	661	929	681	1532	701	1532	721	1086	746	789	761	447	781	-99
	622	649	642	884	662	742	682	1038	702	1547	722	998	747	529	762	529	782	236
	623	668	643	630	663	1074	683	1605	703	1503	723	886	748	437	763	515	783	69
	624	654	644	696	664	930	684	1164	704	1293	724	814	749	813	764	104	784	456
	625	666	645	720	665	700	685	1453	705	1538	725	886	750	744	765	107	785	107
	626	629	646	726	666	874	686	1373	706	1540	726	647	751	574	766	354	786	404
	627	577	647	617	667	763	687	1277	707	1582	727	932	752	626	767	304	787	37
	628	591	648	718	668	770	688	1101	708	1370	728	788	753	616	768	507	788	0
	629	614	649	664	669	738	689	1255	709	1052	729	878	754	332	769	144	789	77
	630	582	650	686	670	820	690	1255	710	1205	730	847	755	521	770	531	790	159
	631	569	651	593	671	623	691	924	711	1191	731	846	756	553	771	238	791	205
	632	567	652	587	672	686	692	980	712	1334	732	781	757	467	772	423	792	376
	633	569	653	684	673	814	693	1071	713	1163	733	896	758	671	773	247	793	170
	634	513	654	479	674	832	694	891	714	1151	734	907	759	561	774	258	794	261
	635	511	655	506	675	621	695	1227	715	1061	735	714	760	699	775	452	795	0
	636	531	656	582	676	746	696	662	716	1227	736	665	761	378	776	197	796	-91
	637	528	657	622	677	821	697	1034	717	1036	737	638	762	335	777	442	797	140
	638	497	658	647	678	817	698	962	718	1204	738	485	763	209	778	205	798	48
	639	445	659	454	679	608	699	1028	719	978	739	562	764	373	779	210	799	445
	640	517	660	515	680	852	700	755	720	1112	740	869	765	382	780	356	800	-101
	641	451	661	578	681	686	701	922	721	1053	741	402	766	446	781	147
	642	437	662	505	682	664	702	872	722	948	742	564	767	456	782	370
	643	425	663	376	683	620	703	941	723	1139	743	590	768	692	783	343
	644	439	664	343	684	450	704	872	724	925	744	829	769	499	784	77
	645	436	665	582	685	472	705	983	725	964	745	635	770	211	785	353
	646	402	666	438	686	811	706	625	726	763	746	552	771	744	786	443
[truncated: 154 more rows]

[truncated: 36 more sheets: Fig. S7, Fig. S9, Fig. S11, Fig. S13, Fig. S14, Fig. S16, Fig. S17, Fig. S18, Fig. S19, Fig. S20, Fig. S21, Fig. S22, Fig. S23, Fig. S24, Fig. S25, Fig. S26, Fig. S27, Fig. S30, Fig. S33, Fig. S34 …]
